# Supplementary material for: Patient and guardian perspectives on tissue engineering in microtia reconstruction
Source: PLoS One. 2025 Dec 19;20(12):e0338194. doi: 10.1371/journal.pone.0338194 (PMC12716780; doi:10.1371/journal.pone.0338194)
Supplement: S1 Data — (XLSX) [file pone.0338194.s004.xlsx]

## Sheet: Organized Pt Data
Record ID	Pt Nmbr	Are you a patient or a parent? ¿Es un paciente o padre/madre?	Patient's First Name:	Patient's Last Name:	Gender of Surveyor	Pt Age	Patient's Medical Record Number:	Autologous vs Allograft	uni vs bi lateral	Grade	Race of the Surveyor	Ethnicity of Surveyor:	How comfortable do you feel about new tech2logy being used in surgeries?	Have you heard of 'Tissue Engineering' before today?	Did you k2w what 'Tissue Engineering' is before today?	Do you understand how Tissue Engineering could be used to fix body parts?	How do you feel about using Tissue Engineering for your child's ear reconstruction?	Where did you learn about Tissue Engineering?	Do you think Tissue Engineering is a good idea for medicine/surgery?	Are you interested in learning more about Tissue Engineering?	Have you looked up information about 'Microtia' or 'A2tia' on your own? (Explanation: Microtia/A2tia are ear ab2rmalities.)	Do you understand how microtia/a2tia occurs when a baby is born?	Do you k2w the different ways doctors fix microtia/a2tia?	Are you interested in Tissue Engineering to fix your child's ear?	Besides surgery in general, do you have any worries about using Tissue Engineering for ear fixing?	Would you choose Tissue Engineering over other ways to fix the ear?	Would you believe a doctor who says Tissue Engineering would help fix your child's ear?	Would you trust information that shows Tissue Engineering worked well for other children?	Would you want to see pictures of other kid's results before choosing Tissue Engineering for your child?	Would the cost of Tissue Engineering for your child's ear be a big part of your decision to choose Tissue Engineering?	Would there be a cultural reason as to why you may 2t choose Tissue Engineering?	Would you seek out and travel to a hospital that offers Tissue Engineering?
3	1	Patient / Paciente						Autologous	uni	3	Prefer not to Answer	Hispanic or Lati2	4	2	2	2	4	My doctor	4	3	3	2	2	4	2	4	4	4	4	3	2	3
4	2	Parent / Padre/Madre						Pre-Op	uni	1	Other	Hispanic or Lati2	4	2	2	2	4	Medical staff	4	4	2	2	2	4	2	4	4	4	4	4	2	3
5	3	Parent / Padre/Madre						allograft	uni	2	Other	Hispanic or Lati2	4	2	2	5	4	Medical staff	5	4	2	1	3	5	2	4	3	4	5	4	2	2
6	4	Parent / Padre/Madre						Autologous	bi	L3R1	Other	Hispanic or Lati2	3	2	2	3	5	Medical staff	5	4	2	3	3	4	3	4	4	4	4	4	2	4
7	5	Parent / Padre/Madre						Pre-Op	uni	2	Other	Hispanic or Lati2	5	3	3	5	5	My doctor	5	5	4	4	3	3	5	4	5	4	5	5	2	3
8	6	Parent / Padre/Madre						Pre-Op	bi	L3R3	White (5)	Hispanic or Lati2 (1)	3	5	5	4	3	My doctor (1)	3	4	4	4	4	4	2	3	4	4	3	3	1	4
9	7	Parent / Padre/Madre						Autologous	uni	3	Other (7)	Hispanic or Lati2 (1)	5	2	2	3	5	Medical Staff (2)	4	4	2	3	4	4	2	4	4	4	4	3	2	3
10	8	Parent / Padre/Madre						Autologous	uni	2	Prefer 2t to Answer	Hispanic or Lati2	2	2	2	2	3	Medical staff	3	4	2	2	2	3	3	3	4	4	4	3	2	2
11	9	Parent / Padre/Madre						Pre-Op	uni	3	Prefer 2t to Answer	Hispanic or Lati2	5	2	2	3	5	Medical staff	4	4	2	2	2	4	2	3	3	3	4	3	2	3
13	10	Parent / Padre/Madre						Pre-Op	uni	4	Other	Hispanic or Lati2	4	2	3	3	4	Medical staff	4	4	4	2	3	4	2	4	4	4	4	4	2	4
14	11	Patient / Paciente						post-op	bi	4	More than one race (6)	Hispanic or Lati2 (1)	3	1	2	3	3	Medical Staff (2)	3	3	2	2	2	3	2	3	3	4	4	2	2	2
16	12	Parent / Padre/Madre						Pre-Op	bi	L2R2	White	Hispanic or Lati2	5	4	4	3	5	Medical staff	5	5	1	2	3	4	2	4	4	5	5	4	2	4
17	13	Parent / Padre/Madre						pre-op	bi	L3R2	White	NOT Hispanic or Lati2	3	2	2	2	3	My doctor	4	4	4	4	4	3	2	3	4	4	4	3	2	4
18	14	Parent / Padre/Madre						pre-op	uni	2	White	Hispanic or Lati2	5	2	2	4	3	Medical staff	4	4	4	2	3	3	3	3	2	4	4	3	2	4
25	15	Parent / Padre/Madre						Pre-Op	uni	3	Prefer 2t to Answer	Hispanic or Lati2	3	2	2	4	4	Medical staff	4	4	2	2	3	4	3	4	4	4	4	3	2	4
26	16	Parent / Padre/Madre						Pre-Op	uni	3	White	NOT Hispanic or Lati2	5	4	3	4	5	Internet	5	5	5	4	4	5	3	4	4	4	5	4	2	5
27	17	Parent / Padre/Madre						Pre-Op	uni	4	Other	Hispanic or Lati2	3	1	1	4	3	Medical staff	5	4	4	4	4	3	2	4	4	4	4	4	2	3
28	18	Parent / Padre/Madre						Pre-Op	uni	3	Blanca	Hispa2 o Lati2/a	3	2	2	2	5	Not Applicable	5	5	4	4	4	4	4	4	4	4	4	2	2	4
29	19	Parent / Padre/Madre						Pre-Op	bi	L1R3	White	NOT Hispanic or Lati2	5	2	2	3	4	My doctor	5	4	4	4	4	4	2	3	4	4	4	2	2	4
30	20	Parent / Padre/Madre						Pre-Op	uni	3	Asian	NOT Hispanic or Latino	3	3	3	3	4	My doctor (1)	4	4	4	2	4	4	3	3	4	4	4	4	2	3
31	21	Parent / Padre/Madre						Medpor	uni	3	Other	Hispanic or Latino	5	4	3	4	5	My doctor (1)	4	2	4	2	4	4	3	4	4	4	4	4	3	3
32	22	Patient / Paciente						Medpor	bi		Other	Hispanic or Latino	5	1	1	5	5	Medical Staff (2)	5	5	5	5	5	4	1	1	5	5	5	1	1	5
33	23	Parent / Padre/Madre						post-op	uni	2	Prefer Not to Answer	Hispanic or Latino (1)	5	2	2	3	5	Medical staff (2)	4	4	2	2	2	4	2	4	4	4	4	4	2	3
34	24	Patient / Paciente						Pre-Op	uni	3	Other	NOT Hispanic or Lati2	3	2	2	2	4	Medical Staff (2)	5	4	3	3	3	5	2	4	4	3	5	4	4	5
35	25	Parent / Padre/Madre						Pre-Op	bi	L3R3	White	NOT Hispanic or Lati2	5	4	3	4	5	My doctor (1)	5	3	4	4	3	4	2	3	4	4	3	5	2	3
36	26	Patient / Paciente						Pre-Op	uni	1	Other	Hispanic or Latino (1)	4	2	2	4	3	Medical Staff (2)	4	3	4	3	2	3	2	4	3	4	4	4	2	4
37	27	Parent / Padre/Madre						Pre-Op	uni	2	Other	Hispanic or Latino (1)	3	2	4	4	3	Internet (4)	4	4	4	4	4	3	2	3	4	4	4	4	2	4
38	28	Parent / Padre/Madre						Pre-Op	uni	3	Other	Hispanic or Latino (1)	3	2	2	2	3	Medical staff (2)	3	4	3	4	4	3	2	3	4	4	4	3	2	4
39	29	Parent / Padre/Madre						Pre-Op	bi		Other	Hispanic or Latino (1)	5	2	2	2	5	Medical staff (2)	4	4	4	4	4	4	4	2	4	4	4	2	2	4
40	30	Parent / Padre/Madre						Pre-Op	bi	L1R1	Prefer Not to Answer	Hispano o Latino/a (1)	4	2	2	4	4	Personal Médico (2)	4	4	2	2	2	4	4	4	4	4	5	5	0	4
41	31	Parent / Padre/Madre						Pre-Op	bi	L3R4	Other	Hispanic or Latino (1)	3	2	2	3	3	Medical staff (2)	3	4	4	4	4	3	3	3	3	4	4	5	2	2
42	32	Parent / Padre/Madre						Pre-Op	uni	3	Other	Hispanic or Latino (1)	3	1	1	4	3	Medical staff (2)	3	4	4	4	4	3	2	2	4	4	4	2	2	4
43	33	Patient / Paciente						Autologous	uni	3	Asian	NOT Hispanic or Lati2	3	1	1	2	3	Medical Staff (2)	3	4	2	2	2	4	2	3	4	3	5	3	2	4
44	34	Patient / Paciente						Post-Op	uni		Other	Hispanic or Latino (1)	5	3	2	3	3	Medical Staff (2)	4	4	2	3	3	5	3	5	5	3	5	3	3	4
45	35	Patient / Paciente						Post-Op	uni	3	Prefer Not to Answer	Prefer Not to Answer (3)	3	1	1	2	3	Medical Staff (2)	4	3	4	2	2	3	2	3	3	4	4	4	4	4
46	36	Parent / Padre/Madre						post-op	uni		Other	Hispanic or Latino (1)	5	5	5	5	5	My doctor (1)	5	5	5	5	5	5	2	5	5	5	4	4	2	4
47	37	Parent / Padre/Madre						post-op	uni	3	Other	Hispanic or Latino (1)	4	2	4	4	4	Medical staff (2)	4	4	2	4	4	4	2	4	4	4	4	4	2	4
48	38	Parent / Padre/Madre						pre-op	uni	2	White (5)	NOT Hispanic or Latino (2)	5	2	2	4	5	Medical staff (2)	4	4	4	4	4	4	2	3	4	4	4	4	2	4
49	39	Parent / Padre/Madre						post-op	uni	3	Prefer not to Answer	Hispano o Latino/a (1)	3	2	2	1	3	My Doctor	3	2	4	4	3	2	0	0	2	3	4	0	2	2
50	40	Parent / Padre/Madre						pre-op	bi	L1R3	Prefer Not to Answer (8)	Hispanic or Latino (1)	4	2	2	5	3	Medical staff (2)	4	4	5	2	5	3	3	2	3	3	5	5	2	3

## Sheet: For Demographics
Record ID	Pt Nmbr	Are you a patient or a parent? ¿Es un paciente o padre/madre?	Patient's First Name:	Patient's Last Name:	Gender of Surveyor	Pt Age	Patient's Medical Record Number:	Autologous vs Allograft	uni vs bi lateral	Grade	Race of the Surveyor	Ethnicity of Surveyor:	How comfortable do you feel about new tech2logy being used in surgeries?	Have you heard of 'Tissue Engineering' before today?	Did you k2w what 'Tissue Engineering' is before today?	Do you understand how Tissue Engineering could be used to fix body parts?	How do you feel about using Tissue Engineering for your child's ear reconstruction?	Where did you learn about Tissue Engineering?	Do you think Tissue Engineering is a good idea for medicine/surgery?	Are you interested in learning more about Tissue Engineering?	Have you looked up information about 'Microtia' or 'A2tia' on your own? (Explanation: Microtia/A2tia are ear ab2rmalities.)	Do you understand how microtia/a2tia occurs when a baby is born?	Do you k2w the different ways doctors fix microtia/a2tia?	5	Besides surgery in general, do you have any worries about using Tissue Engineering for ear fixing?	Would you choose Tissue Engineering over other ways to fix the ear?	Would you believe a doctor who says Tissue Engineering would help fix your child's ear?	Would you trust information that shows Tissue Engineering worked well for other children?	Would you want to see pictures of other kid's results before choosing Tissue Engineering for your child?	Would the cost of Tissue Engineering for your child's ear be a big part of your decision to choose Tissue Engineering?	Would there be a cultural reason as to why you may 2t choose Tissue Engineering?	Would you seek out and travel to a hospital that offers Tissue Engineering?
3	1	Patient / Paciente						Autologous	uni	1	Prefer not to Answer	Hispanic or Lati2	4	2	5	5	5	Internet	5	3	3	5	5	5	2	5	4	4	5	5	2	3
4	2	Parent / Padre/Madre						Pre-Op	uni	1	Other	Hispanic or Lati2	4	2	5	5	5	Internet (4)	5	4	2	5	5	5	2	5	4	4	5	5	2	3
5	3	Parent / Padre/Madre						allograft	uni	2	Other	Hispanic or Lati2	4	2	4	5	5	Medical staff	5	4	2	4	5	5	2	4	3	4	5	5	2	2
6	4	Parent / Padre/Madre						Autologous	bi	2	Other	Hispanic or Lati2	3	2	4	5	5	Medical staff	5	4	2	4	4	5	3	4	4	4	5	5	2	4
7	5	Parent / Padre/Madre						Pre-Op	uni	2	Other	Hispanic or Lati2	5	3	4	5	5	Medical staff	5	5	4	4	4	4	5	4	5	4	5	5	2	3
8	6	Parent / Padre/Madre						Pre-Op	bi	2	White (5)	Hispanic or Lati2 (1)	3	5	3	4	5	Medical staff	5	4	4	4	4	4	2	4	4	4	5	4	1	4
9	7	Parent / Padre/Madre						Autologous	uni	2	Other (7)	Hispanic or Lati2 (1)	5	2	3	4	5	Medical staff	5	4	2	4	4	4	2	4	4	4	5	4	2	3
10	8	Parent / Padre/Madre						Autologous	uni	2	Prefer 2t to Answer	Hispanic or Lati2	2	2	3	4	5	Medical staff	5	4	2	4	4	4	3	4	4	4	5	4	2	2
11	9	Parent / Padre/Madre						Pre-Op	uni	2	Prefer 2t to Answer	Hispanic or Lati2	5	2	3	4	5	Medical staff	5	4	2	4	4	4	2	4	3	3	5	4	2	3
13	10	Parent / Padre/Madre						Pre-Op	uni	3	Other	Hispanic or Lati2	4	2	3	4	5	Medical staff	5	4	4	4	4	4	2	4	4	4	5	4	2	4
14	11	Patient / Paciente						post-op	bi	3	More than one race (6)	Hispanic or Lati2 (1)	3	1	3	4	5	Medical staff	5	3	2	4	4	4	2	4	3	4	4	4	2	2
16	12	Parent / Padre/Madre						Pre-Op	bi	3	White	Hispanic or Lati2	5	4	2	4	5	Medical staff	5	5	1	4	4	4	2	4	4	5	4	4	2	4
17	13	Parent / Padre/Madre						pre-op	bi	3	White	NOT Hispanic or Lati2	3	2	2	4	5	Medical Staff (2)	4	4	4	4	4	4	2	4	4	4	4	4	2	4
18	14	Parent / Padre/Madre						pre-op	uni	3	White	Hispanic or Lati2	5	2	2	4	5	Medical Staff (2)	4	4	4	4	4	4	3	4	2	4	4	4	2	4
25	15	Parent / Padre/Madre						Pre-Op	uni	3	Prefer 2t to Answer	Hispanic or Lati2	3	2	2	4	4	Medical Staff (2)	4	4	2	4	4	4	3	4	4	4	4	4	2	4
26	16	Parent / Padre/Madre						Pre-Op	uni	3	White	NOT Hispanic or Lati2	5	4	2	4	4	Medical staff (2)	4	5	5	4	4	4	3	4	4	4	4	4	2	5
27	17	Parent / Padre/Madre						Pre-Op	uni	3	Other	Hispanic or Lati2	3	1	2	4	4	Medical Staff (2)	4	4	4	4	4	4	2	4	4	4	4	4	2	3
28	18	Parent / Padre/Madre						Pre-Op	uni	3	Blanca	Hispa2 o Lati2/a	3	2	2	4	4	Medical Staff (2)	4	5	4	4	4	4	4	4	4	4	4	4	2	4
29	19	Parent / Padre/Madre						Pre-Op	bi	3	White	NOT Hispanic or Lati2	5	2	2	3	4	Medical staff (2)	4	4	4	3	4	4	2	4	4	4	4	4	2	4
30	20	Parent / Padre/Madre						Pre-Op	uni	3	Asian	NOT Hispanic or Latino	3	3	2	3	4	Medical staff (2)	4	4	4	3	3	4	3	4	4	4	4	4	2	3
31	21	Parent / Padre/Madre						Medpor	uni	3	Other	Hispanic or Latino	5	4	2	3	4	Medical staff (2)	4	2	4	3	3	4	3	3	4	4	4	4	3	3
32	22	Patient / Paciente						Medpor	bi	3	Other	Hispanic or Latino	5	1	2	3	4	Medical staff (2)	4	5	5	3	3	4	1	3	5	5	4	4	1	5
33	23	Parent / Padre/Madre						post-op	uni	3	Prefer Not to Answer	Hispanic or Latino (1)	5	2	2	3	4	Medical Staff (2)	4	4	2	3	3	4	2	3	4	4	4	3	2	3
34	24	Patient / Paciente						Pre-Op	uni	3	Other	NOT Hispanic or Lati2	3	2	2	3	4	Medical Staff (2)	4	4	3	2	3	4	2	3	4	3	4	3	4	5
35	25	Parent / Padre/Madre						Pre-Op	bi	4	White	NOT Hispanic or Lati2	5	4	2	3	3	Medical Staff (2)	4	3	4	2	3	4	2	3	4	4	4	3	2	3
36	26	Patient / Paciente						Pre-Op	uni	4	Other	Hispanic or Latino (1)	4	2	2	3	3	Medical staff (2)	4	3	4	2	3	3	2	3	3	4	4	3	2	4
37	27	Parent / Padre/Madre						Pre-Op	uni	4	Other	Hispanic or Latino (1)	3	2	2	3	3	Medical staff (2)	4	4	4	2	3	3	2	3	4	4	4	3	2	4
38	28	Parent / Padre/Madre						Pre-Op	uni	L1R1	Other	Hispanic or Latino (1)	3	2	2	3	3	Medical staff (2)	4	4	3	2	3	3	2	3	4	4	4	3	2	4
39	29	Parent / Padre/Madre						Pre-Op	bi	L1R3	Other	Hispanic or Latino (1)	5	2	2	3	3	My doctor	4	4	4	2	3	3	4	3	4	4	4	3	2	4
40	30	Parent / Padre/Madre						Pre-Op	bi	L1R3	Prefer Not to Answer	Hispano o Latino/a (1)	4	2	2	2	3	My doctor	4	4	2	2	3	3	4	3	4	4	4	3	0	4
41	31	Parent / Padre/Madre						Pre-Op	bi	L2R2	Other	Hispanic or Latino (1)	3	2	2	2	3	My doctor	4	4	4	2	2	3	3	3	3	4	4	3	2	2
42	32	Parent / Padre/Madre						Pre-Op	uni	L3R1	Other	Hispanic or Latino (1)	3	1	2	2	3	My doctor	4	4	4	2	2	3	2	3	4	4	4	3	2	4
43	33	Patient / Paciente						Autologous	uni	L3R2	Asian	NOT Hispanic or Lati2	3	1	2	2	3	My Doctor	3	4	2	2	2	3	2	3	4	3	4	3	2	4
44	34	Patient / Paciente						Post-Op	uni	L3R3	Other	Hispanic or Latino (1)	5	3	2	2	3	My doctor (1)	3	4	2	2	2	3	3	3	5	3	4	2	3	4
45	35	Patient / Paciente						Post-Op	uni	L3R3	Prefer Not to Answer	Prefer Not to Answer (3)	3	1	2	2	3	My doctor (1)	3	3	4	2	2	3	2	3	3	4	4	2	4	4
46	36	Parent / Padre/Madre						post-op	uni	L3R4	Other	Hispanic or Latino (1)	5	5	1	2	3	My doctor (1)	3	5	5	2	2	3	2	2	5	5	4	2	2	4
47	37	Parent / Padre/Madre						post-op	uni		Other	Hispanic or Latino (1)	4	2	1	2	3	My doctor (1)	3	4	2	2	2	3	2	2	4	4	4	2	2	4
48	38	Parent / Padre/Madre						pre-op	uni		White (5)	NOT Hispanic or Latino (2)	5	2	1	2	3	My doctor (1)	3	4	4	2	2	3	2	2	4	4	4	2	2	4
49	39	Parent / Padre/Madre						post-op	uni		Prefer not to Answer	Hispano o Latino/a (1)	3	2	1	2	3	Not Applicable	3	2	4	2	2	2	0	1	2	3	3	1	2	2
50	40	Parent / Padre/Madre						pre-op	bi		Prefer Not to Answer (8)	Hispanic or Latino (1)	4	2	1	1	3	Personal Médico (2)	3	4	5	1	2		3	0	3	3	3	0	2	3

## Sheet: Zip Code + Insurance
Record ID	Pt Nmbr	Are you a patient or a parent? ¿Es un paciente o padre/madre?	Patient's First Name:	Patient's Last Name:	Gender of Surveyor	Pt Age	Patient's Medical Record Number:	Zip Code	Insurance	Autologous vs Allograft	uni vs bi lateral	Grade	Race of the Surveyor	Ethnicity of Surveyor:	How comfortable do you feel about new tech2logy being used in surgeries?	Have you heard of 'Tissue Engineering' before today?	Did you k2w what 'Tissue Engineering' is before today?	Do you understand how Tissue Engineering could be used to fix body parts?	How do you feel about using Tissue Engineering for your child's ear reconstruction?	Where did you learn about Tissue Engineering?	Do you think Tissue Engineering is a good idea for medicine/surgery?	Are you interested in learning more about Tissue Engineering?	Have you looked up information about 'Microtia' or 'A2tia' on your own? (Explanation: Microtia/A2tia are ear ab2rmalities.)	Do you understand how microtia/a2tia occurs when a baby is born?	Do you k2w the different ways doctors fix microtia/a2tia?	Are you interested in Tissue Engineering to fix your child's ear?	Besides surgery in general, do you have any worries about using Tissue Engineering for ear fixing?	Would you choose Tissue Engineering over other ways to fix the ear?	Would you believe a doctor who says Tissue Engineering would help fix your child's ear?	Would you trust information that shows Tissue Engineering worked well for other children?	Would you want to see pictures of other kid's results before choosing Tissue Engineering for your child?	Would the cost of Tissue Engineering for your child's ear be a big part of your decision to choose Tissue Engineering?	Would there be a cultural reason as to why you may 2t choose Tissue Engineering?	Would you seek out and travel to a hospital that offers Tissue Engineering?
50	40	Parent / Padre/Madre								pre-op	bi	L1R3	Prefer Not to Answer (8)	Hispanic or Latino (1)	4	2	2	5	3	Medical staff (2)	4	4	5	2	5	3	3	2	3	3	5	5	2	3
13	10	Parent / Padre/Madre								Pre-Op	uni	4	Other	Hispanic or Lati2	4	2	3	3	4	Medical staff	4	4	4	2	3	4	2	4	4	4	4	4	2	4
8	6	Parent / Padre/Madre								Pre-Op	bi	L3R3	White (5)	Hispanic or Lati2 (1)	3	5	5	4	3	My doctor (1)	3	4	4	4	4	4	2	3	4	4	3	3	1	4
18	14	Parent / Padre/Madre								pre-op	uni	2	White	Hispanic or Lati2	5	2	2	4	3	Medical staff	4	4	4	2	3	3	3	3	2	4	4	3	2	4
17	13	Parent / Padre/Madre								pre-op	bi	L3R2	White	NOT Hispanic or Lati2	3	2	2	2	3	My doctor	4	4	4	4	4	3	2	3	4	4	4	3	2	4
16	12	Parent / Padre/Madre								Pre-Op	bi	L2R2	White	Hispanic or Lati2	5	4	4	3	5	Medical staff	5	5	1	2	3	4	2	4	4	5	5	4	2	4
26	16	Parent / Padre/Madre								Pre-Op	uni	3	White	NOT Hispanic or Lati2	5	4	3	4	5	Internet	5	5	5	4	4	5	3	4	4	4	5	4	2	5
4	2	Parent / Padre/Madre								Pre-Op	uni	1	Other	Hispanic or Lati2	4	2	2	2	4	Medical staff	4	4	2	2	2	4	2	4	4	4	4	4	2	3
11	9	Parent / Padre/Madre								Pre-Op	uni	3	Prefer 2t to Answer	Hispanic or Lati2	5	2	2	3	5	Medical staff	4	4	2	2	2	4	2	3	3	3	4	3	2	3
9	7	Parent / Padre/Madre								Autologous	uni	3	Other (7)	Hispanic or Lati2 (1)	5	2	2	3	5	Medical Staff (2)	4	4	2	3	4	4	2	4	4	4	4	3	2	3
35	25	Parent / Padre/Madre								Pre-Op	bi	L3R3	White	NOT Hispanic or Lati2	5	4	3	4	5	My doctor (1)	5	3	4	4	3	4	2	3	4	4	3	5	2	3
48	38	Parent / Padre/Madre								pre-op	uni	2	White (5)	NOT Hispanic or Latino (2)	5	2	2	4	5	Medical staff (2)	4	4	4	4	4	4	2	3	4	4	4	4	2	4
6	4	Parent / Padre/Madre								Autologous	bi	L3R1	Other	Hispanic or Lati2	3	2	2	3	5	Medical staff	5	4	2	3	3	4	3	4	4	4	4	4	2	4
25	15	Parent / Padre/Madre								Pre-Op	uni	3	Prefer 2t to Answer	Hispanic or Lati2	3	2	2	4	4	Medical staff	4	4	2	2	3	4	3	4	4	4	4	3	2	4
29	19	Parent / Padre/Madre								Pre-Op	bi	L1R3	White	NOT Hispanic or Lati2	5	2	2	3	4	My doctor	5	4	4	4	4	4	2	3	4	4	4	2	2	4
42	32	Parent / Padre/Madre								Pre-Op	uni	3	Other	Hispanic or Latino (1)	3	1	1	4	3	Medical staff (2)	3	4	4	4	4	3	2	2	4	4	4	2	2	4
38	28	Parent / Padre/Madre								Pre-Op	uni	3	Other	Hispanic or Latino (1)	3	2	2	2	3	Medical staff (2)	3	4	3	4	4	3	2	3	4	4	4	3	2	4
39	29	Parent / Padre/Madre								Pre-Op	bi		Other	Hispanic or Latino (1)	5	2	2	2	5	Medical staff (2)	4	4	4	4	4	4	4	2	4	4	4	2	2	4
7	5	Parent / Padre/Madre								Pre-Op	uni	2	Other	Hispanic or Lati2	5	3	3	5	5	My doctor	5	5	4	4	3	3	5	4	5	4	5	5	2	3
10	8	Parent / Padre/Madre								Autologous	uni	2	Prefer 2t to Answer	Hispanic or Lati2	2	2	2	2	3	Medical staff	3	4	2	2	2	3	3	3	4	4	4	3	2	2
37	27	Parent / Padre/Madre								Pre-Op	uni	2	Other	Hispanic or Latino (1)	3	2	4	4	3	Internet (4)	4	4	4	4	4	3	2	3	4	4	4	4	2	4
5	3	Parent / Padre/Madre								allograft	uni	2	Other	Hispanic or Lati2	4	2	2	5	4	Medical staff	5	4	2	1	3	5	2	4	3	4	5	4	2	2
27	17	Parent / Padre/Madre								Pre-Op	uni	4	Other	Hispanic or Lati2	3	1	1	4	3	Medical staff	5	4	4	4	4	3	2	4	4	4	4	4	2	3
30	20	Parent / Padre/Madre								Pre-Op	uni	3	Asian	NOT Hispanic or Latino	3	3	3	3	4	My doctor (1)	4	4	4	2	4	4	3	3	4	4	4	4	2	3
49	39	Parent / Padre/Madre								post-op	uni	3	Prefer not to Answer	Hispano o Latino/a (1)	3	2	2	1	3	My Doctor	3	2	4	4	3	2	0	0	2	3	4	0	2	2
33	23	Parent / Padre/Madre								post-op	uni	2	Prefer Not to Answer	Hispanic or Latino (1)	5	2	2	3	5	Medical staff (2)	4	4	2	2	2	4	2	4	4	4	4	4	2	3
41	31	Parent / Padre/Madre								Pre-Op	bi	L3R4	Other	Hispanic or Latino (1)	3	2	2	3	3	Medical staff (2)	3	4	4	4	4	3	3	3	3	4	4	5	2	2
46	36	Parent / Padre/Madre								post-op	uni		Other	Hispanic or Latino (1)	5	5	5	5	5	My doctor (1)	5	5	5	5	5	5	2	5	5	5	4	4	2	4
28	18	Parent / Padre/Madre								Pre-Op	uni	3	Blanca	Hispa2 o Lati2/a	3	2	2	2	5	Not Applicable	5	5	4	4	4	4	4	4	4	4	4	2	2	4
31	21	Parent / Padre/Madre								Medpor	uni	3	Other	Hispanic or Latino	5	4	3	4	5	My doctor (1)	4	2	4	2	4	4	3	4	4	4	4	4	3	3
32	22	Patient / Paciente								Medpor	bi		Other	Hispanic or Latino	5	1	1	5	5	Medical Staff (2)	5	5	5	5	5	4	1	1	5	5	5	1	1	5
47	37	Parent / Padre/Madre								post-op	uni	3	Other	Hispanic or Latino (1)	4	2	4	4	4	Medical staff (2)	4	4	2	4	4	4	2	4	4	4	4	4	2	4
3	1	Patient / Paciente								Autologous	uni	3	Prefer not to Answer	Hispanic or Lati2	4	2	2	2	4	My doctor	4	3	3	2	2	4	2	4	4	4	4	3	2	3
36	26	Patient / Paciente								Pre-Op	uni	1	Other	Hispanic or Latino (1)	4	2	2	4	3	Medical Staff (2)	4	3	4	3	2	3	2	4	3	4	4	4	2	4
45	35	Patient / Paciente								Post-Op	uni	3	Prefer Not to Answer	Prefer Not to Answer (3)	3	1	1	2	3	Medical Staff (2)	4	3	4	2	2	3	2	3	3	4	4	4	4	4
14	11	Patient / Paciente								post-op	bi	4	More than one race (6)	Hispanic or Lati2 (1)	3	1	2	3	3	Medical Staff (2)	3	3	2	2	2	3	2	3	3	4	4	2	2	2
34	24	Patient / Paciente								Pre-Op	uni	3	Other	NOT Hispanic or Lati2	3	2	2	2	4	Medical Staff (2)	5	4	3	3	3	5	2	4	4	3	5	4	4	5
40	30	Parent / Padre/Madre								Pre-Op	bi	L1R1	Prefer Not to Answer	Hispano o Latino/a (1)	4	2	2	4	4	Personal Médico (2)	4	4	2	2	2	4	4	4	4	4	5	5	0	4
44	34	Patient / Paciente								Post-Op	uni		Other	Hispanic or Latino (1)	5	3	2	3	3	Medical Staff (2)	4	4	2	3	3	5	3	5	5	3	5	3	3	4
43	33	Patient / Paciente								Autologous	uni	3	Asian	NOT Hispanic or Lati2	3	1	1	2	3	Medical Staff (2)	3	4	2	2	2	4	2	3	4	3	5	3	2	4

## Sheet: Cost Culture Travel
Record ID	Pt Nmbr	Are you a patient or a parent? ¿Es un paciente o padre/madre?	Patient's First Name:	Patient's Last Name:	Gender of Surveyor	Pt Age	Patient's Medical Record Number:	Autologous vs Allograft	uni vs bi lateral	Grade	Race of the Surveyor	Ethnicity of Surveyor:	How comfortable do you feel about new tech2logy being used in surgeries?	Have you heard of 'Tissue Engineering' before today?	Did you k2w what 'Tissue Engineering' is before today?	Do you understand how Tissue Engineering could be used to fix body parts?	How do you feel about using Tissue Engineering for your child's ear reconstruction?	Where did you learn about Tissue Engineering?	Do you think Tissue Engineering is a good idea for medicine/surgery?	Are you interested in learning more about Tissue Engineering?	Have you looked up information about 'Microtia' or 'A2tia' on your own? (Explanation: Microtia/A2tia are ear ab2rmalities.)	Do you understand how microtia/a2tia occurs when a baby is born?	Do you k2w the different ways doctors fix microtia/a2tia?	Are you interested in Tissue Engineering to fix your child's ear?	Besides surgery in general, do you have any worries about using Tissue Engineering for ear fixing?	Would you choose Tissue Engineering over other ways to fix the ear?	Would you believe a doctor who says Tissue Engineering would help fix your child's ear?	Would you trust information that shows Tissue Engineering worked well for other children?	Would you want to see pictures of other kid's results before choosing Tissue Engineering for your child?	Would the cost of Tissue Engineering for your child's ear be a big part of your decision to choose Tissue Engineering?	Would there be a cultural reason as to why you may 2t choose Tissue Engineering?	Would you seek out and travel to a hospital that offers Tissue Engineering?
3	1	Patient / Paciente						Autologous	uni	3	Prefer not to Answer	Hispanic or Lati2	4	2	2	2	4	My doctor	4	3	3	2	2	4	2	4	4	4	4	3	2	3
4	2	Parent / Padre/Madre						Pre-Op	uni	1	Other	Hispanic or Lati2	4	2	2	2	4	Medical staff	4	4	2	2	2	4	2	4	4	4	4	4	2	3
5	3	Parent / Padre/Madre						allograft	uni	2	Other	Hispanic or Lati2	4	2	2	5	4	Medical staff	5	4	2	1	3	5	2	4	3	4	5	4	2	2
6	4	Parent / Padre/Madre						Autologous	bi	L3R1	Other	Hispanic or Lati2	3	2	2	3	5	Medical staff	5	4	2	3	3	4	3	4	4	4	4	4	2	4
7	5	Parent / Padre/Madre						Pre-Op	uni	2	Other	Hispanic or Lati2	5	3	3	5	5	My doctor	5	5	4	4	3	3	5	4	5	4	5	5	2	3
8	6	Parent / Padre/Madre						Pre-Op	bi	L3R3	White (5)	Hispanic or Lati2 (1)	3	5	5	4	3	My doctor (1)	3	4	4	4	4	4	2	3	4	4	3	3	1	4
9	7	Parent / Padre/Madre						Autologous	uni	3	Other (7)	Hispanic or Lati2 (1)	5	2	2	3	5	Medical Staff (2)	4	4	2	3	4	4	2	4	4	4	4	3	2	3
10	8	Parent / Padre/Madre						Autologous	uni	2	Prefer 2t to Answer	Hispanic or Lati2	2	2	2	2	3	Medical staff	3	4	2	2	2	3	3	3	4	4	4	3	2	2
11	9	Parent / Padre/Madre						Pre-Op	uni	3	Prefer 2t to Answer	Hispanic or Lati2	5	2	2	3	5	Medical staff	4	4	2	2	2	4	2	3	3	3	4	3	2	3
13	10	Parent / Padre/Madre						Pre-Op	uni	4	Other	Hispanic or Lati2	4	2	3	3	4	Medical staff	4	4	4	2	3	4	2	4	4	4	4	4	2	4
14	11	Patient / Paciente						post-op	bi	4	More than one race (6)	Hispanic or Lati2 (1)	3	1	2	3	3	Medical Staff (2)	3	3	2	2	2	3	2	3	3	4	4	2	2	2
16	12	Parent / Padre/Madre						Pre-Op	bi	L2R2	White	Hispanic or Lati2	5	4	4	3	5	Medical staff	5	5	1	2	3	4	2	4	4	5	5	4	2	4
17	13	Parent / Padre/Madre						pre-op	bi	L3R2	White	NOT Hispanic or Lati2	3	2	2	2	3	My doctor	4	4	4	4	4	3	2	3	4	4	4	3	2	4
18	14	Parent / Padre/Madre						pre-op	uni	2	White	Hispanic or Lati2	5	2	2	4	3	Medical staff	4	4	4	2	3	3	3	3	2	4	4	3	2	4
25	15	Parent / Padre/Madre						Pre-Op	uni	3	Prefer 2t to Answer	Hispanic or Lati2	3	2	2	4	4	Medical staff	4	4	2	2	3	4	3	4	4	4	4	3	2	4
26	16	Parent / Padre/Madre						Pre-Op	uni	3	White	NOT Hispanic or Lati2	5	4	3	4	5	Internet	5	5	5	4	4	5	3	4	4	4	5	4	2	5
27	17	Parent / Padre/Madre						Pre-Op	uni	4	Other	Hispanic or Lati2	3	1	1	4	3	Medical staff	5	4	4	4	4	3	2	4	4	4	4	4	2	3
28	18	Parent / Padre/Madre						Pre-Op	uni	3	Blanca	Hispa2 o Lati2/a	3	2	2	2	5	Not Applicable	5	5	4	4	4	4	4	4	4	4	4	2	2	4
29	19	Parent / Padre/Madre						Pre-Op	bi	L1R3	White	NOT Hispanic or Lati2	5	2	2	3	4	My doctor	5	4	4	4	4	4	2	3	4	4	4	2	2	4
30	20	Parent / Padre/Madre						Pre-Op	uni	3	Asian	NOT Hispanic or Latino	3	3	3	3	4	My doctor (1)	4	4	4	2	4	4	3	3	4	4	4	4	2	3
31	21	Parent / Padre/Madre						Medpor	uni	3	Other	Hispanic or Latino	5	4	3	4	5	My doctor (1)	4	2	4	2	4	4	3	4	4	4	4	4	3	3
32	22	Patient / Paciente						Medpor	bi		Other	Hispanic or Latino	5	1	1	5	5	Medical Staff (2)	5	5	5	5	5	4	1	1	5	5	5	1	1	5
33	23	Parent / Padre/Madre						post-op	uni	2	Prefer Not to Answer	Hispanic or Latino (1)	5	2	2	3	5	Medical staff (2)	4	4	2	2	2	4	2	4	4	4	4	4	2	3
34	24	Patient / Paciente						Pre-Op	uni	3	Other	NOT Hispanic or Lati2	3	2	2	2	4	Medical Staff (2)	5	4	3	3	3	5	2	4	4	3	5	4	4	5
35	25	Parent / Padre/Madre						Pre-Op	bi	L3R3	White	NOT Hispanic or Lati2	5	4	3	4	5	My doctor (1)	5	3	4	4	3	4	2	3	4	4	3	5	2	3
36	26	Patient / Paciente						Pre-Op	uni	1	Other	Hispanic or Latino (1)	4	2	2	4	3	Medical Staff (2)	4	3	4	3	2	3	2	4	3	4	4	4	2	4
37	27	Parent / Padre/Madre						Pre-Op	uni	2	Other	Hispanic or Latino (1)	3	2	4	4	3	Internet (4)	4	4	4	4	4	3	2	3	4	4	4	4	2	4
38	28	Parent / Padre/Madre						Pre-Op	uni	3	Other	Hispanic or Latino (1)	3	2	2	2	3	Medical staff (2)	3	4	3	4	4	3	2	3	4	4	4	3	2	4
39	29	Parent / Padre/Madre						Pre-Op	bi		Other	Hispanic or Latino (1)	5	2	2	2	5	Medical staff (2)	4	4	4	4	4	4	4	2	4	4	4	2	2	4
40	30	Parent / Padre/Madre						Pre-Op	bi	L1R1	Prefer Not to Answer	Hispano o Latino/a (1)	4	2	2	4	4	Personal Médico (2)	4	4	2	2	2	4	4	4	4	4	5	5	0	4
41	31	Parent / Padre/Madre						Pre-Op	bi	L3R4	Other	Hispanic or Latino (1)	3	2	2	3	3	Medical staff (2)	3	4	4	4	4	3	3	3	3	4	4	5	2	2
42	32	Parent / Padre/Madre						Pre-Op	uni	3	Other	Hispanic or Latino (1)	3	1	1	4	3	Medical staff (2)	3	4	4	4	4	3	2	2	4	4	4	2	2	4
43	33	Patient / Paciente						Autologous	uni	3	Asian	NOT Hispanic or Lati2	3	1	1	2	3	Medical Staff (2)	3	4	2	2	2	4	2	3	4	3	5	3	2	4
44	34	Patient / Paciente						Post-Op	uni		Other	Hispanic or Latino (1)	5	3	2	3	3	Medical Staff (2)	4	4	2	3	3	5	3	5	5	3	5	3	3	4
45	35	Patient / Paciente						Post-Op	uni	3	Prefer Not to Answer	Prefer Not to Answer (3)	3	1	1	2	3	Medical Staff (2)	4	3	4	2	2	3	2	3	3	4	4	4	4	4
46	36	Parent / Padre/Madre						post-op	uni		Other	Hispanic or Latino (1)	5	5	5	5	5	My doctor (1)	5	5	5	5	5	5	2	5	5	5	4	4	2	4
47	37	Parent / Padre/Madre						post-op	uni	3	Other	Hispanic or Latino (1)	4	2	4	4	4	Medical staff (2)	4	4	2	4	4	4	2	4	4	4	4	4	2	4
48	38	Parent / Padre/Madre						pre-op	uni	2	White (5)	NOT Hispanic or Latino (2)	5	2	2	4	5	Medical staff (2)	4	4	4	4	4	4	2	3	4	4	4	4	2	4
49	39	Parent / Padre/Madre						post-op	uni	3	Prefer not to Answer	Hispano o Latino/a (1)	3	2	2	1	3	My Doctor	3	2	4	4	3	2	0	0	2	3	4	0	2	2
50	40	Parent / Padre/Madre						pre-op	bi	L1R3	Prefer Not to Answer (8)	Hispanic or Latino (1)	4	2	2	5	3	Medical staff (2)	4	4	5	2	5	3	3	2	3	3	5	5	2	3

## Sheet: Parent V. Patient
Record ID	Pt Nmbr	Are you a patient or a parent? ¿Es un paciente o padre/madre?	Patient's First Name:	Patient's Last Name:	Gender of Surveyor	Pt Age	Patient's Medical Record Number:	Autologous vs Allograft	uni vs bi lateral	Grade	Race of the Surveyor	Ethnicity of Surveyor:	How comfortable do you feel about new tech2logy being used in surgeries?	Have you heard of 'Tissue Engineering' before today?	Did you k2w what 'Tissue Engineering' is before today?	Do you understand how Tissue Engineering could be used to fix body parts?	How do you feel about using Tissue Engineering for your child's ear reconstruction?	Where did you learn about Tissue Engineering?	Do you think Tissue Engineering is a good idea for medicine/surgery?	Are you interested in learning more about Tissue Engineering?	Have you looked up information about 'Microtia' or 'A2tia' on your own? (Explanation: Microtia/A2tia are ear ab2rmalities.)	Do you understand how microtia/a2tia occurs when a baby is born?	Do you k2w the different ways doctors fix microtia/a2tia?	Are you interested in Tissue Engineering to fix your child's ear?	Besides surgery in general, do you have any worries about using Tissue Engineering for ear fixing?	Would you choose Tissue Engineering over other ways to fix the ear?	Would you believe a doctor who says Tissue Engineering would help fix your child's ear?	Would you trust information that shows Tissue Engineering worked well for other children?	Would you want to see pictures of other kid's results before choosing Tissue Engineering for your child?	Would the cost of Tissue Engineering for your child's ear be a big part of your decision to choose Tissue Engineering?	Would there be a cultural reason as to why you may 2t choose Tissue Engineering?	Would you seek out and travel to a hospital that offers Tissue Engineering?
4	2	Parent / Padre/Madre						Pre-Op	uni	1	Other	Hispanic or Lati2	4	2	2	2	4	Medical staff	4	4	2	2	2	4	2	4	4	4	4	4	2	3
5	3	Parent / Padre/Madre						allograft	uni	2	Other	Hispanic or Lati2	4	2	2	5	4	Medical staff	5	4	2	1	3	5	2	4	3	4	5	4	2	2
6	4	Parent / Padre/Madre						Autologous	bi	L3R1	Other	Hispanic or Lati2	3	2	2	3	5	Medical staff	5	4	2	3	3	4	3	4	4	4	4	4	2	4
7	5	Parent / Padre/Madre						Pre-Op	uni	2	Other	Hispanic or Lati2	5	3	3	5	5	My doctor	5	5	4	4	3	3	5	4	5	4	5	5	2	3
8	6	Parent / Padre/Madre						Pre-Op	bi	L3R3	White (5)	Hispanic or Lati2 (1)	3	5	5	4	3	My doctor (1)	3	4	4	4	4	4	2	3	4	4	3	3	1	4
9	7	Parent / Padre/Madre						Autologous	uni	3	Other (7)	Hispanic or Lati2 (1)	5	2	2	3	5	Medical Staff (2)	4	4	2	3	4	4	2	4	4	4	4	3	2	3
10	8	Parent / Padre/Madre						Autologous	uni	2	Prefer 2t to Answer	Hispanic or Lati2	2	2	2	2	3	Medical staff	3	4	2	2	2	3	3	3	4	4	4	3	2	2
11	9	Parent / Padre/Madre						Pre-Op	uni	3	Prefer 2t to Answer	Hispanic or Lati2	5	2	2	3	5	Medical staff	4	4	2	2	2	4	2	3	3	3	4	3	2	3
13	10	Parent / Padre/Madre						Pre-Op	uni	4	Other	Hispanic or Lati2	4	2	3	3	4	Medical staff	4	4	4	2	3	4	2	4	4	4	4	4	2	4
16	12	Parent / Padre/Madre						Pre-Op	bi	L2R2	White	Hispanic or Lati2	5	4	4	3	5	Medical staff	5	5	1	2	3	4	2	4	4	5	5	4	2	4
17	13	Parent / Padre/Madre						pre-op	bi	L3R2	White	NOT Hispanic or Lati2	3	2	2	2	3	My doctor	4	4	4	4	4	3	2	3	4	4	4	3	2	4
18	14	Parent / Padre/Madre						pre-op	uni	2	White	Hispanic or Lati2	5	2	2	4	3	Medical staff	4	4	4	2	3	3	3	3	2	4	4	3	2	4
25	15	Parent / Padre/Madre						Pre-Op	uni	3	Prefer 2t to Answer	Hispanic or Lati2	3	2	2	4	4	Medical staff	4	4	2	2	3	4	3	4	4	4	4	3	2	4
26	16	Parent / Padre/Madre						Pre-Op	uni	3	White	NOT Hispanic or Lati2	5	4	3	4	5	Internet	5	5	5	4	4	5	3	4	4	4	5	4	2	5
27	17	Parent / Padre/Madre						Pre-Op	uni	4	Other	Hispanic or Lati2	3	1	1	4	3	Medical staff	5	4	4	4	4	3	2	4	4	4	4	4	2	3
28	18	Parent / Padre/Madre						Pre-Op	uni	3	Blanca	Hispa2 o Lati2/a	3	2	2	2	5	Not Applicable	5	5	4	4	4	4	4	4	4	4	4	2	2	4
29	19	Parent / Padre/Madre						Pre-Op	bi	L1R3	White	NOT Hispanic or Lati2	5	2	2	3	4	My doctor	5	4	4	4	4	4	2	3	4	4	4	2	2	4
30	20	Parent / Padre/Madre						Pre-Op	uni	3	Asian	NOT Hispanic or Latino	3	3	3	3	4	My doctor (1)	4	4	4	2	4	4	3	3	4	4	4	4	2	3
31	21	Parent / Padre/Madre						Medpor	uni	3	Other	Hispanic or Latino	5	4	3	4	5	My doctor (1)	4	2	4	2	4	4	3	4	4	4	4	4	3	3
33	23	Parent / Padre/Madre						post-op	uni	2	Prefer Not to Answer	Hispanic or Latino (1)	5	2	2	3	5	Medical staff (2)	4	4	2	2	2	4	2	4	4	4	4	4	2	3
35	25	Parent / Padre/Madre						Pre-Op	bi	L3R3	White	NOT Hispanic or Lati2	5	4	3	4	5	My doctor (1)	5	3	4	4	3	4	2	3	4	4	3	5	2	3
37	27	Parent / Padre/Madre						Pre-Op	uni	2	Other	Hispanic or Latino (1)	3	2	4	4	3	Internet (4)	4	4	4	4	4	3	2	3	4	4	4	4	2	4
38	28	Parent / Padre/Madre						Pre-Op	uni	3	Other	Hispanic or Latino (1)	3	2	2	2	3	Medical staff (2)	3	4	3	4	4	3	2	3	4	4	4	3	2	4
39	29	Parent / Padre/Madre						Pre-Op	bi		Other	Hispanic or Latino (1)	5	2	2	2	5	Medical staff (2)	4	4	4	4	4	4	4	2	4	4	4	2	2	4
40	30	Parent / Padre/Madre						Pre-Op	bi	L1R1	Prefer Not to Answer	Hispano o Latino/a (1)	4	2	2	4	4	Personal Médico (2)	4	4	2	2	2	4	4	4	4	4	5	5	0	4
41	31	Parent / Padre/Madre						Pre-Op	bi	L3R4	Other	Hispanic or Latino (1)	3	2	2	3	3	Medical staff (2)	3	4	4	4	4	3	3	3	3	4	4	5	2	2
42	32	Parent / Padre/Madre						Pre-Op	uni	3	Other	Hispanic or Latino (1)	3	1	1	4	3	Medical staff (2)	3	4	4	4	4	3	2	2	4	4	4	2	2	4
46	36	Parent / Padre/Madre						post-op	uni		Other	Hispanic or Latino (1)	5	5	5	5	5	My doctor (1)	5	5	5	5	5	5	2	5	5	5	4	4	2	4
47	37	Parent / Padre/Madre						post-op	uni	3	Other	Hispanic or Latino (1)	4	2	4	4	4	Medical staff (2)	4	4	2	4	4	4	2	4	4	4	4	4	2	4
48	38	Parent / Padre/Madre						pre-op	uni	2	White (5)	NOT Hispanic or Latino (2)	5	2	2	4	5	Medical staff (2)	4	4	4	4	4	4	2	3	4	4	4	4	2	4
49	39	Parent / Padre/Madre						post-op	uni	3	Prefer not to Answer	Hispano o Latino/a (1)	3	2	2	1	3	My Doctor	3	2	4	4	3	2	0	0	2	3	4	0	2	2
50	40	Parent / Padre/Madre						pre-op	bi	L1R3	Prefer Not to Answer (8)	Hispanic or Latino (1)	4	2	2	5	3	Medical staff (2)	4	4	5	2	5	3	3	2	3	3	5	5	2	3
3	1	Patient / Paciente						Autologous	uni	3	Prefer not to Answer	Hispanic or Lati2	4	2	2	2	4	My doctor	4	3	3	2	2	4	2	4	4	4	4	3	2	3
14	11	Patient / Paciente						post-op	bi	4	More than one race (6)	Hispanic or Lati2 (1)	3	1	2	3	3	Medical Staff (2)	3	3	2	2	2	3	2	3	3	4	4	2	2	2
32	22	Patient / Paciente						Medpor	bi		Other	Hispanic or Latino	5	1	1	5	5	Medical Staff (2)	5	5	5	5	5	4	1	1	5	5	5	1	1	5
34	24	Patient / Paciente						Pre-Op	uni	3	Other	NOT Hispanic or Lati2	3	2	2	2	4	Medical Staff (2)	5	4	3	3	3	5	2	4	4	3	5	4	4	5
36	26	Patient / Paciente						Pre-Op	uni	1	Other	Hispanic or Latino (1)	4	2	2	4	3	Medical Staff (2)	4	3	4	3	2	3	2	4	3	4	4	4	2	4
43	33	Patient / Paciente						Autologous	uni	3	Asian	NOT Hispanic or Lati2	3	1	1	2	3	Medical Staff (2)	3	4	2	2	2	4	2	3	4	3	5	3	2	4
44	34	Patient / Paciente						Post-Op	uni		Other	Hispanic or Latino (1)	5	3	2	3	3	Medical Staff (2)	4	4	2	3	3	5	3	5	5	3	5	3	3	4
45	35	Patient / Paciente						Post-Op	uni	3	Prefer Not to Answer	Prefer Not to Answer (3)	3	1	1	2	3	Medical Staff (2)	4	3	4	2	2	3	2	3	3	4	4	4	4	4
t-Test: Two-Sample Assuming Equal Variances				t-Test: Two-Sample Assuming Equal Variances							t-Test: Two-Sample Assuming Equal Variances				t-Test: Two-Sample Assuming Equal Variances				t-Test: Two-Sample Assuming Equal Variances				t-Test: Two-Sample Assuming Equal Variances				t-Test: Two-Sample Assuming Equal Variances				t-Test: Two-Sample Assuming Equal Variances				t-Test: Two-Sample Assuming Equal Variances
	Variable 1	Variable 2			Variable 1	Variable 2		Variable 1	Variable 2			Variable 1	Variable 2			Variable 1	Variable 2			Variable 1	Variable 2			Variable 1	Variable 2			Variable 1	Variable 2			Variable 1	Variable 2			Variable 1	Variable 2
Mean	3.96875	3.75		Mean	2.4375	1.625		2.5	1.625		Mean	3.375	2.875		Mean	4.0625	3.5		Mean	4.125	4		Mean	4	3.625		Mean	3.34375	3.125		Mean	3.125	2.75		Mean	3.46875	2.625
Variance	0.934476	0.785714		Variance	1.02823	0.553571		0.967742	0.267857		Variance	1.08065	1.26786		Variance	0.770161	0.571429		Variance	0.5	0.571429		Variance	0.451613	0.553571		Variance	1.26512	1.26786		Variance	1.14516	1.07143		Variance	0.708669	1.125
Observations	32	8		Observations	32	8		32	8		Observations	32	8		Observations	32	8		Observations	32	8		Observations	32	8		Observations	32	8		Observations	32	8		Observations	32	8
Pooled Variance	0.907072			Pooled Variance	0.940789			0.838816			Pooled Variance	1.11513			Pooled Variance	0.733553			Pooled Variance	0.513158			Pooled Variance	0.470395			Pooled Variance	1.26562			Pooled Variance	1.13158			Pooled Variance	0.785362
Hypothesized Mean Difference	0			Hypothesized Mean Difference	0			0			Hypothesized Mean Difference	0			Hypothesized Mean Difference	0			Hypothesized Mean Difference	0			Hypothesized Mean Difference	0			Hypothesized Mean Difference	0			Hypothesized Mean Difference	0			Hypothesized Mean Difference	0
df	38			df	38			38			df	38			df	38			df	38			df	38			df	38			df	38			df	38
t Stat	0.581055			t Stat	2.11918			2.41693			t Stat	1.19783			t Stat	1.66149			t Stat	0.441443			t Stat	1.38322			t Stat	0.49191			t Stat	0.891823			t Stat	2.40862
P(T<=t) one-tail	0.282317			P(T<=t) one-tail	0.0203341			0.0102801			P(T<=t) one-tail	0.1192			P(T<=t) one-tail	0.0524227			P(T<=t) one-tail	0.330697			P(T<=t) one-tail	0.0873361			P(T<=t) one-tail	0.312806			P(T<=t) one-tail	0.18905			P(T<=t) one-tail	0.0104846
t Critical one-tail	1.68595			t Critical one-tail	1.68595			1.68595			t Critical one-tail	1.68595			t Critical one-tail	1.68595			t Critical one-tail	1.68595			t Critical one-tail	1.68595			t Critical one-tail	1.68595			t Critical one-tail	1.68595			t Critical one-tail	1.68595
P(T<=t) two-tail	0.564634			P(T<=t) two-tail	0.0406681			0.0205603			P(T<=t) two-tail	0.2384			P(T<=t) two-tail	0.104845			P(T<=t) two-tail	0.661394			P(T<=t) two-tail	0.174672			P(T<=t) two-tail	0.625613			P(T<=t) two-tail	0.3781			P(T<=t) two-tail	0.0209691
t Critical two-tail	2.02439			t Critical two-tail	2.02439			2.02439			t Critical two-tail	2.02439			t Critical two-tail	2.02439			t Critical two-tail	2.02439			t Critical two-tail	2.02439			t Critical two-tail	2.02439			t Critical two-tail	2.02439			t Critical two-tail	2.02439
t-Test: Two-Sample Assuming Equal Variances				t-Test: Two-Sample Assuming Equal Variances							t-Test: Two-Sample Assuming Equal Variances				t-Test: Two-Sample Assuming Equal Variances				t-Test: Two-Sample Assuming Equal Variances				t-Test: Two-Sample Assuming Equal Variances				t-Test: Two-Sample Assuming Equal Variances				t-Test: Two-Sample Assuming Equal Variances
	Variable 1	Variable 2			Variable 1	Variable 2		Variable 1	Variable 2			Variable 1	Variable 2			Variable 1	Variable 2			Variable 1	Variable 2			Variable 1	Variable 2			Variable 1	Variable 2			Variable 1	Variable 2
Mean	3.71875	3.875		Mean	2.5	2		3.34375	3.375		Mean	3.8125	3.875		Mean	3.96875	3.75		Mean	4.125	4.5		Mean	3.53125	3		Mean	1.9375	2.5		Mean	3.46875	3.875
Variance	0.466734	0.696429		Variance	0.83871	0.285714		0.878024	1.41071		Variance	0.415323	0.696429		Variance	0.160282	0.5		Variance	0.241935	0.285714		Variance	1.2248	1.14286		Variance	0.189516	1.14286		Variance	0.579637	0.982143
Observations	32	8		Observations	32	8		32	8		Observations	32	8		Observations	32	8		Observations	32	8		Observations	32	8		Observations	32	8		Observations	32	8
Pooled Variance	0.509046			Pooled Variance	0.736842			0.976151			Pooled Variance	0.467105			Pooled Variance	0.222862			Pooled Variance	0.25			Pooled Variance	1.2097			Pooled Variance	0.365132			Pooled Variance	0.653783
Hypothesized Mean Difference	0			Hypothesized Mean Difference	0			0			Hypothesized Mean Difference	0			Hypothesized Mean Difference	0			Hypothesized Mean Difference	0			Hypothesized Mean Difference	0			Hypothesized Mean Difference	0			Hypothesized Mean Difference	0
df	38			df	38			38			df	38			df	38			df	38			df	38			df	38			df	38
t Stat	-0.554028			t Stat	1.47358			-0.0800168			t Stat	-0.231346			t Stat	1.17225			t Stat	-1.89737			t Stat	1.22194			t Stat	-2.35498			t Stat	-1.27106
P(T<=t) one-tail	0.291403			P(T<=t) one-tail	0.0744159			0.468322			P(T<=t) one-tail	0.409143			P(T<=t) one-tail	0.124197			P(T<=t) one-tail	0.0326988			P(T<=t) one-tail	0.114628			P(T<=t) one-tail	0.0118951			P(T<=t) one-tail	0.105716
t Critical one-tail	1.68595			t Critical one-tail	1.68595			1.68595			t Critical one-tail	1.68595			t Critical one-tail	1.68595			t Critical one-tail	1.68595			t Critical one-tail	1.68595			t Critical one-tail	1.68595			t Critical one-tail	1.68595
P(T<=t) two-tail	0.582806			P(T<=t) two-tail	0.148832			0.936644			P(T<=t) two-tail	0.818287			P(T<=t) two-tail	0.248394			P(T<=t) two-tail	0.0653976			P(T<=t) two-tail	0.229257			P(T<=t) two-tail	0.0237901			P(T<=t) two-tail	0.211433
t Critical two-tail	2.02439			t Critical two-tail	2.02439			2.02439			t Critical two-tail	2.02439			t Critical two-tail	2.02439			t Critical two-tail	2.02439			t Critical two-tail	2.02439			t Critical two-tail	2.02439			t Critical two-tail	2.02439

## Sheet: White V. Non-White
Record ID	Pt Nmbr	Are you a patient or a parent? ¿Es un paciente o padre/madre?	Patient's First Name:	Patient's Last Name:	Gender of Surveyor	Pt Age	Patient's Medical Record Number:	Autologous vs Allograft	uni vs bi lateral	Grade	Race of the Surveyor	Ethnicity of Surveyor:	How comfortable do you feel about new tech2logy being used in surgeries?	Have you heard of 'Tissue Engineering' before today?	Did you k2w what 'Tissue Engineering' is before today?	Do you understand how Tissue Engineering could be used to fix body parts?	How do you feel about using Tissue Engineering for your child's ear reconstruction?	Where did you learn about Tissue Engineering?	Do you think Tissue Engineering is a good idea for medicine/surgery?	Are you interested in learning more about Tissue Engineering?	Have you looked up information about 'Microtia' or 'A2tia' on your own? (Explanation: Microtia/A2tia are ear ab2rmalities.)	Do you understand how microtia/a2tia occurs when a baby is born?	Do you k2w the different ways doctors fix microtia/a2tia?	Are you interested in Tissue Engineering to fix your child's ear?	Besides surgery in general, do you have any worries about using Tissue Engineering for ear fixing?	Would you choose Tissue Engineering over other ways to fix the ear?	Would you believe a doctor who says Tissue Engineering would help fix your child's ear?	Would you trust information that shows Tissue Engineering worked well for other children?	Would you want to see pictures of other kid's results before choosing Tissue Engineering for your child?	Would the cost of Tissue Engineering for your child's ear be a big part of your decision to choose Tissue Engineering?	Would there be a cultural reason as to why you may 2t choose Tissue Engineering?	Would you seek out and travel to a hospital that offers Tissue Engineering?
8	6	Parent / Padre/Madre						Pre-Op	bi	L3R3	White (5)	Hispanic or Lati2 (1)	3	5	5	4	3	My doctor (1)	3	4	4	4	4	4	2	3	4	4	3	3	1	4
16	12	Parent / Padre/Madre						Pre-Op	bi	L2R2	White	Hispanic or Lati2	5	4	4	3	5	Medical staff	5	5	1	2	3	4	2	4	4	5	5	4	2	4
17	13	Parent / Padre/Madre						pre-op	bi	L3R2	White	NOT Hispanic or Lati2	3	2	2	2	3	My doctor	4	4	4	4	4	3	2	3	4	4	4	3	2	4
18	14	Parent / Padre/Madre						pre-op	uni	2	White	Hispanic or Lati2	5	2	2	4	3	Medical staff	4	4	4	2	3	3	3	3	2	4	4	3	2	4
26	16	Parent / Padre/Madre						Pre-Op	uni	3	White	NOT Hispanic or Lati2	5	4	3	4	5	Internet	5	5	5	4	4	5	3	4	4	4	5	4	2	5
28	18	Parent / Padre/Madre						Pre-Op	uni	3	Blanca	Hispa2 o Lati2/a	3	2	2	2	5	Not Applicable	5	5	4	4	4	4	4	4	4	4	4	2	2	4
29	19	Parent / Padre/Madre						Pre-Op	bi	L1R3	White	NOT Hispanic or Lati2	5	2	2	3	4	My doctor	5	4	4	4	4	4	2	3	4	4	4	2	2	4
35	25	Parent / Padre/Madre						Pre-Op	bi	L3R3	White	NOT Hispanic or Lati2	5	4	3	4	5	My doctor (1)	5	3	4	4	3	4	2	3	4	4	3	5	2	3
48	38	Parent / Padre/Madre						pre-op	uni	2	White (5)	NOT Hispanic or Latino (2)	5	2	2	4	5	Medical staff (2)	4	4	4	4	4	4	2	3	4	4	4	4	2	4
3	1	Patient / Paciente						Autologous	uni	3	Prefer not to Answer	Hispanic or Lati2	4	2	2	2	4	My doctor	4	3	3	2	2	4	2	4	4	4	4	3	2	3
4	2	Parent / Padre/Madre						Pre-Op	uni	1	Other	Hispanic or Lati2	4	2	2	2	4	Medical staff	4	4	2	2	2	4	2	4	4	4	4	4	2	3
5	3	Parent / Padre/Madre						allograft	uni	2	Other	Hispanic or Lati2	4	2	2	5	4	Medical staff	5	4	2	1	3	5	2	4	3	4	5	4	2	2
6	4	Parent / Padre/Madre						Autologous	bi	L3R1	Other	Hispanic or Lati2	3	2	2	3	5	Medical staff	5	4	2	3	3	4	3	4	4	4	4	4	2	4
7	5	Parent / Padre/Madre						Pre-Op	uni	2	Other	Hispanic or Lati2	5	3	3	5	5	My doctor	5	5	4	4	3	3	5	4	5	4	5	5	2	3
9	7	Parent / Padre/Madre						Autologous	uni	3	Other (7)	Hispanic or Lati2 (1)	5	2	2	3	5	Medical Staff (2)	4	4	2	3	4	4	2	4	4	4	4	3	2	3
13	10	Parent / Padre/Madre						Pre-Op	uni	4	Other	Hispanic or Lati2	4	2	3	3	4	Medical staff	4	4	4	2	3	4	2	4	4	4	4	4	2	4
14	11	Patient / Paciente						post-op	bi	4	More than one race (6)	Hispanic or Lati2 (1)	3	1	2	3	3	Medical Staff (2)	3	3	2	2	2	3	2	3	3	4	4	2	2	2
27	17	Parent / Padre/Madre						Pre-Op	uni	4	Other	Hispanic or Lati2	3	1	1	4	3	Medical staff	5	4	4	4	4	3	2	4	4	4	4	4	2	3
30	20	Parent / Padre/Madre						Pre-Op	uni	3	Asian	NOT Hispanic or Latino	3	3	3	3	4	My doctor (1)	4	4	4	2	4	4	3	3	4	4	4	4	2	3
31	21	Parent / Padre/Madre						Medpor	uni	3	Other	Hispanic or Latino	5	4	3	4	5	My doctor (1)	4	2	4	2	4	4	3	4	4	4	4	4	3	3
32	22	Patient / Paciente						Medpor	bi		Other	Hispanic or Latino	5	1	1	5	5	Medical Staff (2)	5	5	5	5	5	4	1	1	5	5	5	1	1	5
34	24	Patient / Paciente						Pre-Op	uni	3	Other	NOT Hispanic or Lati2	3	2	2	2	4	Medical Staff (2)	5	4	3	3	3	5	2	4	4	3	5	4	4	5
36	26	Patient / Paciente						Pre-Op	uni	1	Other	Hispanic or Latino (1)	4	2	2	4	3	Medical Staff (2)	4	3	4	3	2	3	2	4	3	4	4	4	2	4
37	27	Parent / Padre/Madre						Pre-Op	uni	2	Other	Hispanic or Latino (1)	3	2	4	4	3	Internet (4)	4	4	4	4	4	3	2	3	4	4	4	4	2	4
38	28	Parent / Padre/Madre						Pre-Op	uni	3	Other	Hispanic or Latino (1)	3	2	2	2	3	Medical staff (2)	3	4	3	4	4	3	2	3	4	4	4	3	2	4
39	29	Parent / Padre/Madre						Pre-Op	bi		Other	Hispanic or Latino (1)	5	2	2	2	5	Medical staff (2)	4	4	4	4	4	4	4	2	4	4	4	2	2	4
41	31	Parent / Padre/Madre						Pre-Op	bi	L3R4	Other	Hispanic or Latino (1)	3	2	2	3	3	Medical staff (2)	3	4	4	4	4	3	3	3	3	4	4	5	2	2
42	32	Parent / Padre/Madre						Pre-Op	uni	3	Other	Hispanic or Latino (1)	3	1	1	4	3	Medical staff (2)	3	4	4	4	4	3	2	2	4	4	4	2	2	4
43	33	Patient / Paciente						Autologous	uni	3	Asian	NOT Hispanic or Lati2	3	1	1	2	3	Medical Staff (2)	3	4	2	2	2	4	2	3	4	3	5	3	2	4
44	34	Patient / Paciente						Post-Op	uni		Other	Hispanic or Latino (1)	5	3	2	3	3	Medical Staff (2)	4	4	2	3	3	5	3	5	5	3	5	3	3	4
46	36	Parent / Padre/Madre						post-op	uni		Other	Hispanic or Latino (1)	5	5	5	5	5	My doctor (1)	5	5	5	5	5	5	2	5	5	5	4	4	2	4
47	37	Parent / Padre/Madre						post-op	uni	3	Other	Hispanic or Latino (1)	4	2	4	4	4	Medical staff (2)	4	4	2	4	4	4	2	4	4	4	4	4	2	4
t-Test: Two-Sample Assuming Equal Variances				t-Test: Two-Sample Assuming Equal Variances							t-Test: Two-Sample Assuming Equal Variances				t-Test: Two-Sample Assuming Equal Variances				t-Test: Two-Sample Assuming Equal Variances				t-Test: Two-Sample Assuming Equal Variances				t-Test: Two-Sample Assuming Equal Variances				t-Test: Two-Sample Assuming Equal Variances				t-Test: Two-Sample Assuming Equal Variances
	Variable 1	Variable 2			Variable 1	Variable 2		Variable 1	Variable 2			Variable 1	Variable 2			Variable 1	Variable 2			Variable 1	Variable 2			Variable 1	Variable 2			Variable 1	Variable 2			Variable 1	Variable 2			Variable 1	Variable 2
Mean	4.33333	3.86957		Mean	3	2.13043		2.77778	2.30435		Mean	3.33333	3.34783		Mean	4.22222	3.91304		Mean	4.44444	4.08696		Mean	4.22222	3.91304		Mean	3.77778	3.26087		Mean	3.55556	3.13043		Mean	3.66667	3.3913
Variance	1	0.754941		Variance	1.5	0.936759		1.19444	1.03953		Variance	0.75	1.14625		Variance	0.944444	0.719368		Variance	0.527778	0.537549		Variance	0.444444	0.44664		Variance	1.19444	1.11067		Variance	0.777778	1.20949		Variance	0.25	0.885375
Observations	9	23		Observations	9	23		9	23		Observations	9	23		Observations	9	23		Observations	9	23		Observations	9	23		Observations	9	23		Observations	9	23		Observations	9	23
Pooled Variance	0.82029			Pooled Variance	1.08696			1.08084			Pooled Variance	1.04058			Pooled Variance	0.779388			Pooled Variance	0.534944			Pooled Variance	0.446055			Pooled Variance	1.13301			Pooled Variance	1.09436			Pooled Variance	0.715942
Hypothesized Mean Difference	0			Hypothesized Mean Difference	0			0			Hypothesized Mean Difference	0			Hypothesized Mean Difference	0			Hypothesized Mean Difference	0			Hypothesized Mean Difference	0			Hypothesized Mean Difference	0			Hypothesized Mean Difference	0			Hypothesized Mean Difference	0
df	30			df	30			30			df	30			df	30			df	30			df	30			df	30			df	30			df	30
t Stat	1.30235			t Stat	2.12132			1.15821			t Stat	-0.0361346			t Stat	0.890724			t Stat	1.24313			t Stat	1.1774			t Stat	1.23511			t Stat	1.03357			t Stat	0.827705
P(T<=t) one-tail	0.101354			P(T<=t) one-tail	0.0211347			0.127959			P(T<=t) one-tail	0.485707			P(T<=t) one-tail	0.190083			P(T<=t) one-tail	0.111724			P(T<=t) one-tail	0.124145			P(T<=t) one-tail	0.113187			P(T<=t) one-tail	0.154798			P(T<=t) one-tail	0.207187
t Critical one-tail	1.69726			t Critical one-tail	1.69726			1.69726			t Critical one-tail	1.69726			t Critical one-tail	1.69726			t Critical one-tail	1.69726			t Critical one-tail	1.69726			t Critical one-tail	1.69726			t Critical one-tail	1.69726			t Critical one-tail	1.69726
P(T<=t) two-tail	0.202707			P(T<=t) two-tail	0.0422695			0.255918			P(T<=t) two-tail	0.971414			P(T<=t) two-tail	0.380166			P(T<=t) two-tail	0.223447			P(T<=t) two-tail	0.248291			P(T<=t) two-tail	0.226375			P(T<=t) two-tail	0.309596			P(T<=t) two-tail	0.414373
t Critical two-tail	2.04227			t Critical two-tail	2.04227			2.04227			t Critical two-tail	2.04227			t Critical two-tail	2.04227			t Critical two-tail	2.04227			t Critical two-tail	2.04227			t Critical two-tail	2.04227			t Critical two-tail	2.04227			t Critical two-tail	2.04227
t-Test: Two-Sample Assuming Equal Variances				t-Test: Two-Sample Assuming Equal Variances							t-Test: Two-Sample Assuming Equal Variances				t-Test: Two-Sample Assuming Equal Variances				t-Test: Two-Sample Assuming Equal Variances				t-Test: Two-Sample Assuming Equal Variances				t-Test: Two-Sample Assuming Equal Variances				t-Test: Two-Sample Assuming Equal Variances
	Variable 1	Variable 2			Variable 1	Variable 2		Variable 1	Variable 2			Variable 1	Variable 2			Variable 1	Variable 2			Variable 1	Variable 2			Variable 1	Variable 2			Variable 1	Variable 2			Variable 1	Variable 2
Mean	3.88889	3.82609		Mean	2.44444	2.3913		3.33333	3.52174		Mean	3.77778	4		Mean	4.11111	3.95652		Mean	4	4.26087		Mean	3.33333	3.47826		Mean	1.88889	2.13043		Mean	4	3.52174
Variance	0.361111	0.513834		Variance	0.527778	0.703557		0.25	0.897233		Variance	0.444444	0.363636		Variance	0.111111	0.225296		Variance	0.5	0.201581		Variance	1	0.988142		Variance	0.111111	0.300395		Variance	0.25	0.715415
Observations	9	23		Observations	9	23		9	23		Observations	9	23		Observations	9	23		Observations	9	23		Observations	9	23		Observations	9	23		Observations	9	23
Pooled Variance	0.473108			Pooled Variance	0.656683			0.724638			Pooled Variance	0.385185			Pooled Variance	0.194847			Pooled Variance	0.281159			Pooled Variance	0.991304			Pooled Variance	0.249919			Pooled Variance	0.591304
Hypothesized Mean Difference	0			Hypothesized Mean Difference	0			0			Hypothesized Mean Difference	0			Hypothesized Mean Difference	0			Hypothesized Mean Difference	0			Hypothesized Mean Difference	0			Hypothesized Mean Difference	0			Hypothesized Mean Difference	0
df	30			df	30			30			df	30			df	30			df	30			df	30			df	30			df	30
t Stat	0.232222			t Stat	0.166784			-0.562917			t Stat	-0.910674			t Stat	0.890724			t Stat	-1.25129			t Stat	-0.370218			t Stat	-1.22888			t Stat	1.58187
P(T<=t) one-tail	0.408971			P(T<=t) one-tail	0.43433			0.288837			P(T<=t) one-tail	0.184863			P(T<=t) one-tail	0.190083			P(T<=t) one-tail	0.11025			P(T<=t) one-tail	0.356911			P(T<=t) one-tail	0.114335			P(T<=t) one-tail	0.0620836
t Critical one-tail	1.69726			t Critical one-tail	1.69726			1.69726			t Critical one-tail	1.69726			t Critical one-tail	1.69726			t Critical one-tail	1.69726			t Critical one-tail	1.69726			t Critical one-tail	1.69726			t Critical one-tail	1.69726
P(T<=t) two-tail	0.817943			P(T<=t) two-tail	0.868659			0.577675			P(T<=t) two-tail	0.369727			P(T<=t) two-tail	0.380166			P(T<=t) two-tail	0.220499			P(T<=t) two-tail	0.713821			P(T<=t) two-tail	0.228669			P(T<=t) two-tail	0.124167
t Critical two-tail	2.04227			t Critical two-tail	2.04227			2.04227			t Critical two-tail	2.04227			t Critical two-tail	2.04227			t Critical two-tail	2.04227			t Critical two-tail	2.04227			t Critical two-tail	2.04227			t Critical two-tail	2.04227

## Sheet: Age 10+ V. Age 10-
Record ID	Pt Nmbr	Are you a patient or a parent? ¿Es un paciente o padre/madre?	Patient's First Name:	Patient's Last Name:	Gender of Surveyor	Pt Age	Patient's Medical Record Number:	Autologous vs Allograft	uni vs bi lateral	Grade	Race of the Surveyor	Ethnicity of Surveyor:	How comfortable do you feel about new tech2logy being used in surgeries?	Have you heard of 'Tissue Engineering' before today?	Did you k2w what 'Tissue Engineering' is before today?	Do you understand how Tissue Engineering could be used to fix body parts?	How do you feel about using Tissue Engineering for your child's ear reconstruction?	Where did you learn about Tissue Engineering?	Do you think Tissue Engineering is a good idea for medicine/surgery?	Are you interested in learning more about Tissue Engineering?	Have you looked up information about 'Microtia' or 'A2tia' on your own? (Explanation: Microtia/A2tia are ear ab2rmalities.)	Do you understand how microtia/a2tia occurs when a baby is born?	Do you k2w the different ways doctors fix microtia/a2tia?	Are you interested in Tissue Engineering to fix your child's ear?	Besides surgery in general, do you have any worries about using Tissue Engineering for ear fixing?	Would you choose Tissue Engineering over other ways to fix the ear?	Would you believe a doctor who says Tissue Engineering would help fix your child's ear?	Would you trust information that shows Tissue Engineering worked well for other children?	Would you want to see pictures of other kid's results before choosing Tissue Engineering for your child?	Would the cost of Tissue Engineering for your child's ear be a big part of your decision to choose Tissue Engineering?	Would there be a cultural reason as to why you may 2t choose Tissue Engineering?	Would you seek out and travel to a hospital that offers Tissue Engineering?
3	1	Patient / Paciente						Autologous	uni	3	Prefer not to Answer	Hispanic or Lati2	4	2	2	2	4	My doctor	4	3	3	2	2	4	2	4	4	4	4	3	2	3
5	3	Parent / Padre/Madre						allograft	uni	2	Other	Hispanic or Lati2	4	2	2	5	4	Medical staff	5	4	2	1	3	5	2	4	3	4	5	4	2	2
7	5	Parent / Padre/Madre						Pre-Op	uni	2	Other	Hispanic or Lati2	5	3	3	5	5	My doctor	5	5	4	4	3	3	5	4	5	4	5	5	2	3
10	8	Parent / Padre/Madre						Autologous	uni	2	Prefer 2t to Answer	Hispanic or Lati2	2	2	2	2	3	Medical staff	3	4	2	2	2	3	3	3	4	4	4	3	2	2
14	11	Patient / Paciente						post-op	bi	4	More than one race (6)	Hispanic or Lati2 (1)	3	1	2	3	3	Medical Staff (2)	3	3	2	2	2	3	2	3	3	4	4	2	2	2
27	17	Parent / Padre/Madre						Pre-Op	uni	4	Other	Hispanic or Lati2	3	1	1	4	3	Medical staff	5	4	4	4	4	3	2	4	4	4	4	4	2	3
28	18	Parent / Padre/Madre						Pre-Op	uni	3	Blanca	Hispa2 o Lati2/a	3	2	2	2	5	Not Applicable	5	5	4	4	4	4	4	4	4	4	4	2	2	4
30	20	Parent / Padre/Madre						Pre-Op	uni	3	Asian	NOT Hispanic or Latino	3	3	3	3	4	My doctor (1)	4	4	4	2	4	4	3	3	4	4	4	4	2	3
31	21	Parent / Padre/Madre						Medpor	uni	3	Other	Hispanic or Latino	5	4	3	4	5	My doctor (1)	4	2	4	2	4	4	3	4	4	4	4	4	3	3
32	22	Patient / Paciente						Medpor	bi		Other	Hispanic or Latino	5	1	1	5	5	Medical Staff (2)	5	5	5	5	5	4	1	1	5	5	5	1	1	5
33	23	Parent / Padre/Madre						post-op	uni	2	Prefer Not to Answer	Hispanic or Latino (1)	5	2	2	3	5	Medical staff (2)	4	4	2	2	2	4	2	4	4	4	4	4	2	3
34	24	Patient / Paciente						Pre-Op	uni	3	Other	NOT Hispanic or Lati2	3	2	2	2	4	Medical Staff (2)	5	4	3	3	3	5	2	4	4	3	5	4	4	5
36	26	Patient / Paciente						Pre-Op	uni	1	Other	Hispanic or Latino (1)	4	2	2	4	3	Medical Staff (2)	4	3	4	3	2	3	2	4	3	4	4	4	2	4
37	27	Parent / Padre/Madre						Pre-Op	uni	2	Other	Hispanic or Latino (1)	3	2	4	4	3	Internet (4)	4	4	4	4	4	3	2	3	4	4	4	4	2	4
40	30	Parent / Padre/Madre						Pre-Op	bi	L1R1	Prefer Not to Answer	Hispano o Latino/a (1)	4	2	2	4	4	Personal Médico (2)	4	4	2	2	2	4	4	4	4	4	5	5	0	4
41	31	Parent / Padre/Madre						Pre-Op	bi	L3R4	Other	Hispanic or Latino (1)	3	2	2	3	3	Medical staff (2)	3	4	4	4	4	3	3	3	3	4	4	5	2	2
43	33	Patient / Paciente						Autologous	uni	3	Asian	NOT Hispanic or Lati2	3	1	1	2	3	Medical Staff (2)	3	4	2	2	2	4	2	3	4	3	5	3	2	4
44	34	Patient / Paciente						Post-Op	uni		Other	Hispanic or Latino (1)	5	3	2	3	3	Medical Staff (2)	4	4	2	3	3	5	3	5	5	3	5	3	3	4
45	35	Patient / Paciente						Post-Op	uni	3	Prefer Not to Answer	Prefer Not to Answer (3)	3	1	1	2	3	Medical Staff (2)	4	3	4	2	2	3	2	3	3	4	4	4	4	4
46	36	Parent / Padre/Madre						post-op	uni		Other	Hispanic or Latino (1)	5	5	5	5	5	My doctor (1)	5	5	5	5	5	5	2	5	5	5	4	4	2	4
47	37	Parent / Padre/Madre						post-op	uni	3	Other	Hispanic or Latino (1)	4	2	4	4	4	Medical staff (2)	4	4	2	4	4	4	2	4	4	4	4	4	2	4
49	39	Parent / Padre/Madre						post-op	uni	3	Prefer not to Answer	Hispano o Latino/a (1)	3	2	2	1	3	My Doctor	3	2	4	4	3	2	0	0	2	3	4	0	2	2
4	2	Parent / Padre/Madre						Pre-Op	uni	1	Other	Hispanic or Lati2	4	2	2	2	4	Medical staff	4	4	2	2	2	4	2	4	4	4	4	4	2	3
6	4	Parent / Padre/Madre						Autologous	bi	L3R1	Other	Hispanic or Lati2	3	2	2	3	5	Medical staff	5	4	2	3	3	4	3	4	4	4	4	4	2	4
8	6	Parent / Padre/Madre						Pre-Op	bi	L3R3	White (5)	Hispanic or Lati2 (1)	3	5	5	4	3	My doctor (1)	3	4	4	4	4	4	2	3	4	4	3	3	1	4
9	7	Parent / Padre/Madre						Autologous	uni	3	Other (7)	Hispanic or Lati2 (1)	5	2	2	3	5	Medical Staff (2)	4	4	2	3	4	4	2	4	4	4	4	3	2	3
11	9	Parent / Padre/Madre						Pre-Op	uni	3	Prefer 2t to Answer	Hispanic or Lati2	5	2	2	3	5	Medical staff	4	4	2	2	2	4	2	3	3	3	4	3	2	3
13	10	Parent / Padre/Madre						Pre-Op	uni	4	Other	Hispanic or Lati2	4	2	3	3	4	Medical staff	4	4	4	2	3	4	2	4	4	4	4	4	2	4
16	12	Parent / Padre/Madre						Pre-Op	bi	L2R2	White	Hispanic or Lati2	5	4	4	3	5	Medical staff	5	5	1	2	3	4	2	4	4	5	5	4	2	4
17	13	Parent / Padre/Madre						pre-op	bi	L3R2	White	NOT Hispanic or Lati2	3	2	2	2	3	My doctor	4	4	4	4	4	3	2	3	4	4	4	3	2	4
18	14	Parent / Padre/Madre						pre-op	uni	2	White	Hispanic or Lati2	5	2	2	4	3	Medical staff	4	4	4	2	3	3	3	3	2	4	4	3	2	4
25	15	Parent / Padre/Madre						Pre-Op	uni	3	Prefer 2t to Answer	Hispanic or Lati2	3	2	2	4	4	Medical staff	4	4	2	2	3	4	3	4	4	4	4	3	2	4
26	16	Parent / Padre/Madre						Pre-Op	uni	3	White	NOT Hispanic or Lati2	5	4	3	4	5	Internet	5	5	5	4	4	5	3	4	4	4	5	4	2	5
29	19	Parent / Padre/Madre						Pre-Op	bi	L1R3	White	NOT Hispanic or Lati2	5	2	2	3	4	My doctor	5	4	4	4	4	4	2	3	4	4	4	2	2	4
35	25	Parent / Padre/Madre						Pre-Op	bi	L3R3	White	NOT Hispanic or Lati2	5	4	3	4	5	My doctor (1)	5	3	4	4	3	4	2	3	4	4	3	5	2	3
38	28	Parent / Padre/Madre						Pre-Op	uni	3	Other	Hispanic or Latino (1)	3	2	2	2	3	Medical staff (2)	3	4	3	4	4	3	2	3	4	4	4	3	2	4
39	29	Parent / Padre/Madre						Pre-Op	bi		Other	Hispanic or Latino (1)	5	2	2	2	5	Medical staff (2)	4	4	4	4	4	4	4	2	4	4	4	2	2	4
42	32	Parent / Padre/Madre						Pre-Op	uni	3	Other	Hispanic or Latino (1)	3	1	1	4	3	Medical staff (2)	3	4	4	4	4	3	2	2	4	4	4	2	2	4
48	38	Parent / Padre/Madre						pre-op	uni	2	White (5)	NOT Hispanic or Latino (2)	5	2	2	4	5	Medical staff (2)	4	4	4	4	4	4	2	3	4	4	4	4	2	4
50	40	Parent / Padre/Madre						pre-op	bi	L1R3	Prefer Not to Answer (8)	Hispanic or Latino (1)	4	2	2	5	3	Medical staff (2)	4	4	5	2	5	3	3	2	3	3	5	5	2	3
t-Test: Two-Sample Assuming Equal Variances				t-Test: Two-Sample Assuming Equal Variances							t-Test: Two-Sample Assuming Equal Variances				t-Test: Two-Sample Assuming Equal Variances				t-Test: Two-Sample Assuming Equal Variances				t-Test: Two-Sample Assuming Equal Variances				t-Test: Two-Sample Assuming Equal Variances				t-Test: Two-Sample Assuming Equal Variances				t-Test: Two-Sample Assuming Equal Variances
	Variable 1	Variable 2			Variable 1	Variable 2		Variable 1	Variable 2			Variable 1	Variable 2			Variable 1	Variable 2			Variable 1	Variable 2			Variable 1	Variable 2			Variable 1	Variable 2			Variable 1	Variable 2			Variable 1	Variable 2
Mean	3.72727	4.16667		Mean	2.13636	2.44444		2.27273	2.38889		Mean	3.27273	3.27778		Mean	3.81818	4.11111		Mean	4.09091	4.11111		Mean	3.81818	4.05556		Mean	3.27273	3.33333		Mean	3	3.11111		Mean	3.13636	3.5
Variance	0.874459	0.852941		Variance	0.980519	1.08497		1.06494	0.839869		Variance	1.44589	0.800654		Variance	0.727273	0.810458		Variance	0.562771	0.457516		Variance	0.727273	0.173203		Variance	1.16017	1.41176		Variance	1.33333	0.928105		Variance	1.07576	0.617647
Observations	22	18		Observations	22	18		22	18		Observations	22	18		Observations	22	18		Observations	22	18		Observations	22	18		Observations	22	18		Observations	22	18		Observations	22	18
Pooled Variance	0.864833			Pooled Variance	1.02725			0.964248			Pooled Variance	1.15723			Pooled Variance	0.764487			Pooled Variance	0.515683			Pooled Variance	0.479399			Pooled Variance	1.27273			Pooled Variance	1.15205			Pooled Variance	0.870813
Hypothesized Mean Difference	0			Hypothesized Mean Difference	0			0			Hypothesized Mean Difference	0			Hypothesized Mean Difference	0			Hypothesized Mean Difference	0			Hypothesized Mean Difference	0			Hypothesized Mean Difference	0			Hypothesized Mean Difference	0			Hypothesized Mean Difference	0
df	38			df	38			38			df	38			df	38			df	38			df	38			df	38			df	38			df	38
t Stat	-1.48664			t Stat	-0.956412			-0.372208			t Stat	-0.0147721			t Stat	-1.05413			t Stat	-0.0885158			t Stat	-1.0787			t Stat	-0.169031			t Stat	-0.325717			t Stat	-1.22609
P(T<=t) one-tail	0.0726804			P(T<=t) one-tail	0.172455			0.355903			P(T<=t) one-tail	0.494146			P(T<=t) one-tail	0.149239			P(T<=t) one-tail	0.464966			P(T<=t) one-tail	0.14376			P(T<=t) one-tail	0.433334			P(T<=t) one-tail	0.373213			P(T<=t) one-tail	0.113854
t Critical one-tail	1.68595			t Critical one-tail	1.68595			1.68595			t Critical one-tail	1.68595			t Critical one-tail	1.68595			t Critical one-tail	1.68595			t Critical one-tail	1.68595			t Critical one-tail	1.68595			t Critical one-tail	1.68595			t Critical one-tail	1.68595
P(T<=t) two-tail	0.145361			P(T<=t) two-tail	0.34491			0.711806			P(T<=t) two-tail	0.988291			P(T<=t) two-tail	0.298479			P(T<=t) two-tail	0.929932			P(T<=t) two-tail	0.28752			P(T<=t) two-tail	0.866669			P(T<=t) two-tail	0.746426			P(T<=t) two-tail	0.227709
t Critical two-tail	2.02439			t Critical two-tail	2.02439			2.02439			t Critical two-tail	2.02439			t Critical two-tail	2.02439			t Critical two-tail	2.02439			t Critical two-tail	2.02439			t Critical two-tail	2.02439			t Critical two-tail	2.02439			t Critical two-tail	2.02439
t-Test: Two-Sample Assuming Equal Variances				t-Test: Two-Sample Assuming Equal Variances							t-Test: Two-Sample Assuming Equal Variances				t-Test: Two-Sample Assuming Equal Variances				t-Test: Two-Sample Assuming Equal Variances				t-Test: Two-Sample Assuming Equal Variances				t-Test: Two-Sample Assuming Equal Variances				t-Test: Two-Sample Assuming Equal Variances
	Variable 1	Variable 2			Variable 1	Variable 2		Variable 1	Variable 2			Variable 1	Variable 2			Variable 1	Variable 2			Variable 1	Variable 2			Variable 1	Variable 2			Variable 1	Variable 2			Variable 1	Variable 2
Mean	3.72727	3.77778		Mean	2.40909	2.38889		3.45455	3.22222		Mean	3.86364	3.77778		Mean	3.90909	3.94444		Mean	4.31818	4.05556		Mean	3.45455	3.38889		Mean	2.13636	1.94444		Mean	3.36364	3.77778
Variance	0.683983	0.300654		Variance	1.11039	0.369281		1.30736	0.535948		Variance	0.599567	0.300654		Variance	0.277056	0.173203		Variance	0.227273	0.29085		Variance	1.59307	0.839869		Variance	0.694805	0.0555556		Variance	0.909091	0.300654
Observations	22	18		Observations	22	18		22	18		Observations	22	18		Observations	22	18		Observations	22	18		Observations	22	18		Observations	22	18		Observations	22	18
Pooled Variance	0.512493			Pooled Variance	0.778841			0.962254			Pooled Variance	0.465843			Pooled Variance	0.230595			Pooled Variance	0.255715			Pooled Variance	1.25611			Pooled Variance	0.408825			Pooled Variance	0.636895
Hypothesized Mean Difference	0			Hypothesized Mean Difference	0			0			Hypothesized Mean Difference	0			Hypothesized Mean Difference	0			Hypothesized Mean Difference	0			Hypothesized Mean Difference	0			Hypothesized Mean Difference	0			Hypothesized Mean Difference	0
df	38			df	38			38			df	38			df	38			df	38			df	38			df	38			df	38
t Stat	-0.221977			t Stat	0.0720258			0.745187			t Stat	0.395805			t Stat	-0.231646			t Stat	1.6341			t Stat	0.184324			t Stat	0.944424			t Stat	-1.6328
P(T<=t) one-tail	0.41276			P(T<=t) one-tail	0.47148			0.230372			P(T<=t) one-tail	0.347231			P(T<=t) one-tail	0.409028			P(T<=t) one-tail	0.0552489			P(T<=t) one-tail	0.42737			P(T<=t) one-tail	0.17546			P(T<=t) one-tail	age
t Critical one-tail	1.68595			t Critical one-tail	1.68595			1.68595			t Critical one-tail	1.68595			t Critical one-tail	1.68595			t Critical one-tail	1.68595			t Critical one-tail	1.68595			t Critical one-tail	1.68595			t Critical one-tail	1.68595
P(T<=t) two-tail	0.82552			P(T<=t) two-tail	0.942959			0.460743			P(T<=t) two-tail	0.694462			P(T<=t) two-tail	0.818056			P(T<=t) two-tail	0.110498			P(T<=t) two-tail	0.85474			P(T<=t) two-tail	0.350919			P(T<=t) two-tail	0.110772
t Critical two-tail	2.02439			t Critical two-tail	2.02439			2.02439			t Critical two-tail	2.02439			t Critical two-tail	2.02439			t Critical two-tail	2.02439			t Critical two-tail	2.02439			t Critical two-tail	2.02439			t Critical two-tail	2.02439

## Sheet: Pre-Op V. Post-Op
Record ID	Pt Nmbr	Are you a patient or a parent? ¿Es un paciente o padre/madre?	Patient's First Name:	Patient's Last Name:	Gender of Surveyor	Pt Age	Patient's Medical Record Number:	Autologous vs Allograft	uni vs bi lateral	Grade	Race of the Surveyor	Ethnicity of Surveyor:	How comfortable do you feel about new tech2logy being used in surgeries?	Have you heard of 'Tissue Engineering' before today?	Did you k2w what 'Tissue Engineering' is before today?	Do you understand how Tissue Engineering could be used to fix body parts?	How do you feel about using Tissue Engineering for your child's ear reconstruction?	Where did you learn about Tissue Engineering?	Do you think Tissue Engineering is a good idea for medicine/surgery?	Are you interested in learning more about Tissue Engineering?	Have you looked up information about 'Microtia' or 'A2tia' on your own? (Explanation: Microtia/A2tia are ear ab2rmalities.)	Do you understand how microtia/a2tia occurs when a baby is born?	Do you k2w the different ways doctors fix microtia/a2tia?	Are you interested in Tissue Engineering to fix your child's ear?	Besides surgery in general, do you have any worries about using Tissue Engineering for ear fixing?	Would you choose Tissue Engineering over other ways to fix the ear?	Would you believe a doctor who says Tissue Engineering would help fix your child's ear?	Would you trust information that shows Tissue Engineering worked well for other children?	Would you want to see pictures of other kid's results before choosing Tissue Engineering for your child?	Would the cost of Tissue Engineering for your child's ear be a big part of your decision to choose Tissue Engineering?	Would there be a cultural reason as to why you may 2t choose Tissue Engineering?	Would you seek out and travel to a hospital that offers Tissue Engineering?
4	2	Parent / Padre/Madre						Pre-Op	uni	1	Other	Hispanic or Lati2	4	2	2	2	4	Medical staff	4	4	2	2	2	4	2	4	4	4	4	4	2	3
7	5	Parent / Padre/Madre						Pre-Op	uni	2	Other	Hispanic or Lati2	5	3	3	5	5	My doctor	5	5	4	4	3	3	5	4	5	4	5	5	2	3
8	6	Parent / Padre/Madre						Pre-Op	bi	L3R3	White (5)	Hispanic or Lati2 (1)	3	5	5	4	3	My doctor (1)	3	4	4	4	4	4	2	3	4	4	3	3	1	4
11	9	Parent / Padre/Madre						Pre-Op	uni	3	Prefer 2t to Answer	Hispanic or Lati2	5	2	2	3	5	Medical staff	4	4	2	2	2	4	2	3	3	3	4	3	2	3
13	10	Parent / Padre/Madre						Pre-Op	uni	4	Other	Hispanic or Lati2	4	2	3	3	4	Medical staff	4	4	4	2	3	4	2	4	4	4	4	4	2	4
16	12	Parent / Padre/Madre						Pre-Op	bi	L2R2	White	Hispanic or Lati2	5	4	4	3	5	Medical staff	5	5	1	2	3	4	2	4	4	5	5	4	2	4
17	13	Parent / Padre/Madre						pre-op	bi	L3R2	White	NOT Hispanic or Lati2	3	2	2	2	3	My doctor	4	4	4	4	4	3	2	3	4	4	4	3	2	4
18	14	Parent / Padre/Madre						pre-op	uni	2	White	Hispanic or Lati2	5	2	2	4	3	Medical staff	4	4	4	2	3	3	3	3	2	4	4	3	2	4
25	15	Parent / Padre/Madre						Pre-Op	uni	3	Prefer 2t to Answer	Hispanic or Lati2	3	2	2	4	4	Medical staff	4	4	2	2	3	4	3	4	4	4	4	3	2	4
26	16	Parent / Padre/Madre						Pre-Op	uni	3	White	NOT Hispanic or Lati2	5	4	3	4	5	Internet	5	5	5	4	4	5	3	4	4	4	5	4	2	5
27	17	Parent / Padre/Madre						Pre-Op	uni	4	Other	Hispanic or Lati2	3	1	1	4	3	Medical staff	5	4	4	4	4	3	2	4	4	4	4	4	2	3
28	18	Parent / Padre/Madre						Pre-Op	uni	3	Blanca	Hispa2 o Lati2/a	3	2	2	2	5	Not Applicable	5	5	4	4	4	4	4	4	4	4	4	2	2	4
29	19	Parent / Padre/Madre						Pre-Op	bi	L1R3	White	NOT Hispanic or Lati2	5	2	2	3	4	My doctor	5	4	4	4	4	4	2	3	4	4	4	2	2	4
30	20	Parent / Padre/Madre						Pre-Op	uni	3	Asian	NOT Hispanic or Latino	3	3	3	3	4	My doctor (1)	4	4	4	2	4	4	3	3	4	4	4	4	2	3
34	24	Patient / Paciente						Pre-Op	uni	3	Other	NOT Hispanic or Lati2	3	2	2	2	4	Medical Staff (2)	5	4	3	3	3	5	2	4	4	3	5	4	4	5
35	25	Parent / Padre/Madre						Pre-Op	bi	L3R3	White	NOT Hispanic or Lati2	5	4	3	4	5	My doctor (1)	5	3	4	4	3	4	2	3	4	4	3	5	2	3
36	26	Patient / Paciente						Pre-Op	uni	1	Other	Hispanic or Latino (1)	4	2	2	4	3	Medical Staff (2)	4	3	4	3	2	3	2	4	3	4	4	4	2	4
37	27	Parent / Padre/Madre						Pre-Op	uni	2	Other	Hispanic or Latino (1)	3	2	4	4	3	Internet (4)	4	4	4	4	4	3	2	3	4	4	4	4	2	4
38	28	Parent / Padre/Madre						Pre-Op	uni	3	Other	Hispanic or Latino (1)	3	2	2	2	3	Medical staff (2)	3	4	3	4	4	3	2	3	4	4	4	3	2	4
39	29	Parent / Padre/Madre						Pre-Op	bi		Other	Hispanic or Latino (1)	5	2	2	2	5	Medical staff (2)	4	4	4	4	4	4	4	2	4	4	4	2	2	4
40	30	Parent / Padre/Madre						Pre-Op	bi	L1R1	Prefer Not to Answer	Hispano o Latino/a (1)	4	2	2	4	4	Personal Médico (2)	4	4	2	2	2	4	4	4	4	4	5	5	0	4
41	31	Parent / Padre/Madre						Pre-Op	bi	L3R4	Other	Hispanic or Latino (1)	3	2	2	3	3	Medical staff (2)	3	4	4	4	4	3	3	3	3	4	4	5	2	2
42	32	Parent / Padre/Madre						Pre-Op	uni	3	Other	Hispanic or Latino (1)	3	1	1	4	3	Medical staff (2)	3	4	4	4	4	3	2	2	4	4	4	2	2	4
48	38	Parent / Padre/Madre						pre-op	uni	2	White (5)	NOT Hispanic or Latino (2)	5	2	2	4	5	Medical staff (2)	4	4	4	4	4	4	2	3	4	4	4	4	2	4
50	40	Parent / Padre/Madre						pre-op	bi	L1R3	Prefer Not to Answer (8)	Hispanic or Latino (1)	4	2	2	5	3	Medical staff (2)	4	4	5	2	5	3	3	2	3	3	5	5	2	3
3	1	Patient / Paciente						Autologous	uni	3	Prefer not to Answer	Hispanic or Lati2	4	2	2	2	4	My doctor	4	3	3	2	2	4	2	4	4	4	4	3	2	3
5	3	Parent / Padre/Madre						allograft	uni	2	Other	Hispanic or Lati2	4	2	2	5	4	Medical staff	5	4	2	1	3	5	2	4	3	4	5	4	2	2
6	4	Parent / Padre/Madre						Autologous	bi	L3R1	Other	Hispanic or Lati2	3	2	2	3	5	Medical staff	5	4	2	3	3	4	3	4	4	4	4	4	2	4
9	7	Parent / Padre/Madre						Autologous	uni	3	Other (7)	Hispanic or Lati2 (1)	5	2	2	3	5	Medical Staff (2)	4	4	2	3	4	4	2	4	4	4	4	3	2	3
10	8	Parent / Padre/Madre						Autologous	uni	2	Prefer 2t to Answer	Hispanic or Lati2	2	2	2	2	3	Medical staff	3	4	2	2	2	3	3	3	4	4	4	3	2	2
14	11	Patient / Paciente						post-op	bi	4	More than one race (6)	Hispanic or Lati2 (1)	3	1	2	3	3	Medical Staff (2)	3	3	2	2	2	3	2	3	3	4	4	2	2	2
31	21	Parent / Padre/Madre						Medpor	uni	3	Other	Hispanic or Latino	5	4	3	4	5	My doctor (1)	4	2	4	2	4	4	3	4	4	4	4	4	3	3
32	22	Patient / Paciente						Medpor	bi		Other	Hispanic or Latino	5	1	1	5	5	Medical Staff (2)	5	5	5	5	5	4	1	1	5	5	5	1	1	5
33	23	Parent / Padre/Madre						post-op	uni	2	Prefer Not to Answer	Hispanic or Latino (1)	5	2	2	3	5	Medical staff (2)	4	4	2	2	2	4	2	4	4	4	4	4	2	3
43	33	Patient / Paciente						Autologous	uni	3	Asian	NOT Hispanic or Lati2	3	1	1	2	3	Medical Staff (2)	3	4	2	2	2	4	2	3	4	3	5	3	2	4
44	34	Patient / Paciente						Post-Op	uni		Other	Hispanic or Latino (1)	5	3	2	3	3	Medical Staff (2)	4	4	2	3	3	5	3	5	5	3	5	3	3	4
45	35	Patient / Paciente						Post-Op	uni	3	Prefer Not to Answer	Prefer Not to Answer (3)	3	1	1	2	3	Medical Staff (2)	4	3	4	2	2	3	2	3	3	4	4	4	4	4
46	36	Parent / Padre/Madre						post-op	uni		Other	Hispanic or Latino (1)	5	5	5	5	5	My doctor (1)	5	5	5	5	5	5	2	5	5	5	4	4	2	4
47	37	Parent / Padre/Madre						post-op	uni	3	Other	Hispanic or Latino (1)	4	2	4	4	4	Medical staff (2)	4	4	2	4	4	4	2	4	4	4	4	4	2	4
49	39	Parent / Padre/Madre						post-op	uni	3	Prefer not to Answer	Hispano o Latino/a (1)	3	2	2	1	3	My Doctor	3	2	4	4	3	2	0	0	2	3	4	0	2	2
t-Test: Two-Sample Assuming Equal Variances				t-Test: Two-Sample Assuming Equal Variances							t-Test: Two-Sample Assuming Equal Variances				t-Test: Two-Sample Assuming Equal Variances				t-Test: Two-Sample Assuming Equal Variances				t-Test: Two-Sample Assuming Equal Variances				t-Test: Two-Sample Assuming Equal Variances				t-Test: Two-Sample Assuming Equal Variances				t-Test: Two-Sample Assuming Equal Variances
	Variable 1	Variable 2			Variable 1	Variable 2		Variable 1	Variable 2			Variable 1	Variable 2			Variable 1	Variable 2			Variable 1	Variable 2			Variable 1	Variable 2			Variable 1	Variable 2			Variable 1	Variable 2			Variable 1	Variable 2
Mean	3.92	3.93333		Mean	2.36	2.13333		2.4	2.2		Mean	3.36	3.13333		Mean	3.92	4		Mean	4.16	4		Mean	4.08	3.66667		Mean	3.56	2.86667		Mean	3.2	2.8		Mean	3.44	3.06667
Variance	0.826667	1.06667		Variance	0.906667	1.26667		0.833333	1.17143		Variance	0.906667	1.55238		Variance	0.743333	0.857143		Variance	0.473333	0.571429		Variance	0.243333	0.809524		Variance	1.00667	1.40952		Variance	0.916667	1.45714		Variance	0.673333	1.20952
Observations	25	15		Observations	25	15		25	15		Observations	25	15		Observations	25	15		Observations	25	15		Observations	25	15		Observations	25	15		Observations	25	15		Observations	25	15
Pooled Variance	0.915088			Pooled Variance	1.0393			0.957895			Pooled Variance	1.14456			Pooled Variance	0.785263			Pooled Variance	0.509474			Pooled Variance	0.45193			Pooled Variance	1.15509			Pooled Variance	1.11579			Pooled Variance	0.870877
Hypothesized Mean Difference	0			Hypothesized Mean Difference	0			0			Hypothesized Mean Difference	0			Hypothesized Mean Difference	0			Hypothesized Mean Difference	0			Hypothesized Mean Difference	0			Hypothesized Mean Difference	0			Hypothesized Mean Difference	0			Hypothesized Mean Difference	0
df	38			df	38			38			df	38			df	38			df	38			df	38			df	38			df	38			df	38
t Stat	-0.0426769			t Stat	0.680774			0.625686			t Stat	0.648715			t Stat	-0.276419			t Stat	0.686349			t Stat	1.88257			t Stat	1.97524			t Stat	1.15946			t Stat	1.22491
P(T<=t) one-tail	0.483091			P(T<=t) one-tail	0.250071			0.26763			P(T<=t) one-tail	0.260212			P(T<=t) one-tail	0.391862			P(T<=t) one-tail	0.24833			P(T<=t) one-tail	0.0337161			P(T<=t) one-tail	0.0277687			P(T<=t) one-tail	0.126752			P(T<=t) one-tail	0.114074
t Critical one-tail	1.68595			t Critical one-tail	1.68595			1.68595			t Critical one-tail	1.68595			t Critical one-tail	1.68595			t Critical one-tail	1.68595			t Critical one-tail	1.68595			t Critical one-tail	1.68595			t Critical one-tail	1.68595			t Critical one-tail	1.68595
P(T<=t) two-tail	0.966183			P(T<=t) two-tail	0.500142			0.535261			P(T<=t) two-tail	0.520424			P(T<=t) two-tail	0.783724			P(T<=t) two-tail	0.49666			P(T<=t) two-tail	0.0674323			P(T<=t) two-tail	0.0555375			P(T<=t) two-tail	0.253504			P(T<=t) two-tail	0.228148
t Critical two-tail	2.02439			t Critical two-tail	2.02439			2.02439			t Critical two-tail	2.02439			t Critical two-tail	2.02439			t Critical two-tail	2.02439			t Critical two-tail	2.02439			t Critical two-tail	2.02439			t Critical two-tail	2.02439			t Critical two-tail	2.02439
t-Test: Two-Sample Assuming Equal Variances				t-Test: Two-Sample Assuming Equal Variances							t-Test: Two-Sample Assuming Equal Variances				t-Test: Two-Sample Assuming Equal Variances				t-Test: Two-Sample Assuming Equal Variances				t-Test: Two-Sample Assuming Equal Variances				t-Test: Two-Sample Assuming Equal Variances				t-Test: Two-Sample Assuming Equal Variances
	Variable 1	Variable 2			Variable 1	Variable 2		Variable 1	Variable 2			Variable 1	Variable 2			Variable 1	Variable 2			Variable 1	Variable 2			Variable 1	Variable 2			Variable 1	Variable 2			Variable 1	Variable 2
Mean	3.68	3.86667		Mean	2.6	2.06667		3.32	3.4		Mean	3.8	3.86667		Mean	3.92	3.93333		Mean	4.16	4.26667		Mean	3.64	3.06667		Mean	1.96	2.2		Mean	3.72	3.26667
Variance	0.393333	0.695238		Variance	0.75	0.638095		0.476667	1.82857		Variance	0.333333	0.695238		Variance	0.16	0.352381		Variance	0.306667	0.209524		Variance	0.99	1.49524		Variance	0.373333	0.457143		Variance	0.46	0.92381
Observations	25	15		Observations	25	15		25	15		Observations	25	15		Observations	25	15		Observations	25	15		Observations	25	15		Observations	25	15		Observations	25	15
Pooled Variance	0.504561			Pooled Variance	0.708772			0.974737			Pooled Variance	0.466667			Pooled Variance	0.230877			Pooled Variance	0.270877			Pooled Variance	1.17614			Pooled Variance	0.404211			Pooled Variance	0.630877
Hypothesized Mean Difference	0			Hypothesized Mean Difference	0			0			Hypothesized Mean Difference	0			Hypothesized Mean Difference	0			Hypothesized Mean Difference	0			Hypothesized Mean Difference	0			Hypothesized Mean Difference	0			Hypothesized Mean Difference	0
df	38			df	38			38			df	38			df	38			df	38			df	38			df	38			df	38
t Stat	-0.804628			t Stat	1.93968			-0.248103			t Stat	-0.298807			t Stat	-0.0849638			t Stat	-0.627521			t Stat	1.61869			t Stat	-1.15583			t Stat	1.74756
P(T<=t) one-tail	0.21302			P(T<=t) one-tail	0.0299338			0.402695			P(T<=t) one-tail	0.383358			P(T<=t) one-tail	0.466368			P(T<=t) one-tail	0.267035			P(T<=t) one-tail	0.0568929			P(T<=t) one-tail	0.127484			P(T<=t) one-tail	0.0443093
t Critical one-tail	1.68595			t Critical one-tail	1.68595			1.68595			t Critical one-tail	1.68595			t Critical one-tail	1.68595			t Critical one-tail	1.68595			t Critical one-tail	1.68595			t Critical one-tail	1.68595			t Critical one-tail	1.68595
P(T<=t) two-tail	0.42604			P(T<=t) two-tail	0.0598676			0.805391			P(T<=t) two-tail	0.766715			P(T<=t) two-tail	0.932736			P(T<=t) two-tail	0.534071			P(T<=t) two-tail	0.113786			P(T<=t) two-tail	0.254967			P(T<=t) two-tail	0.0886186
t Critical two-tail	2.02439			t Critical two-tail	2.02439			2.02439			t Critical two-tail	2.02439			t Critical two-tail	2.02439			t Critical two-tail	2.02439			t Critical two-tail	2.02439			t Critical two-tail	2.02439			t Critical two-tail	2.02439

## Sheet: Grade 1 2 V. Grade 3 4
Record ID	Pt Nmbr	Are you a patient or a parent? ¿Es un paciente o padre/madre?	Patient's First Name:	Patient's Last Name:	Gender of Surveyor	Pt Age	Patient's Medical Record Number:	Autologous vs Allograft	uni vs bi lateral	Grade	Race of the Surveyor	Ethnicity of Surveyor:	How comfortable do you feel about new tech2logy being used in surgeries?	Have you heard of 'Tissue Engineering' before today?	Did you k2w what 'Tissue Engineering' is before today?	Do you understand how Tissue Engineering could be used to fix body parts?	How do you feel about using Tissue Engineering for your child's ear reconstruction?	Where did you learn about Tissue Engineering?	Do you think Tissue Engineering is a good idea for medicine/surgery?	Are you interested in learning more about Tissue Engineering?	Have you looked up information about 'Microtia' or 'A2tia' on your own? (Explanation: Microtia/A2tia are ear ab2rmalities.)	Do you understand how microtia/a2tia occurs when a baby is born?	Do you k2w the different ways doctors fix microtia/a2tia?	Are you interested in Tissue Engineering to fix your child's ear?	Besides surgery in general, do you have any worries about using Tissue Engineering for ear fixing?	Would you choose Tissue Engineering over other ways to fix the ear?	Would you believe a doctor who says Tissue Engineering would help fix your child's ear?	Would you trust information that shows Tissue Engineering worked well for other children?	Would you want to see pictures of other kid's results before choosing Tissue Engineering for your child?	Would the cost of Tissue Engineering for your child's ear be a big part of your decision to choose Tissue Engineering?	Would there be a cultural reason as to why you may 2t choose Tissue Engineering?	Would you seek out and travel to a hospital that offers Tissue Engineering?
4	2	Parent / Padre/Madre						Pre-Op	uni	1	Other	Hispanic or Lati2	4	2	2	2	4	Medical staff	4	4	2	2	2	4	2	4	4	4	4	4	2	3
5	3	Parent / Padre/Madre						allograft	uni	2	Other	Hispanic or Lati2	4	2	2	5	4	Medical staff	5	4	2	1	3	5	2	4	3	4	5	4	2	2
7	5	Parent / Padre/Madre						Pre-Op	uni	2	Other	Hispanic or Lati2	5	3	3	5	5	My doctor	5	5	4	4	3	3	5	4	5	4	5	5	2	3
10	8	Parent / Padre/Madre						Autologous	uni	2	Prefer 2t to Answer	Hispanic or Lati2	2	2	2	2	3	Medical staff	3	4	2	2	2	3	3	3	4	4	4	3	2	2
16	12	Parent / Padre/Madre						Pre-Op	bi	L2R2	White	Hispanic or Lati2	5	4	4	3	5	Medical staff	5	5	1	2	3	4	2	4	4	5	5	4	2	4
18	14	Parent / Padre/Madre						pre-op	uni	2	White	Hispanic or Lati2	5	2	2	4	3	Medical staff	4	4	4	2	3	3	3	3	2	4	4	3	2	4
33	23	Parent / Padre/Madre						post-op	uni	2	Prefer Not to Answer	Hispanic or Latino (1)	5	2	2	3	5	Medical staff (2)	4	4	2	2	2	4	2	4	4	4	4	4	2	3
36	26	Patient / Paciente						Pre-Op	uni	1	Other	Hispanic or Latino (1)	4	2	2	4	3	Medical Staff (2)	4	3	4	3	2	3	2	4	3	4	4	4	2	4
37	27	Parent / Padre/Madre						Pre-Op	uni	2	Other	Hispanic or Latino (1)	3	2	4	4	3	Internet (4)	4	4	4	4	4	3	2	3	4	4	4	4	2	4
40	30	Parent / Padre/Madre						Pre-Op	bi	L1R1	Prefer Not to Answer	Hispano o Latino/a (1)	4	2	2	4	4	Personal Médico (2)	4	4	2	2	2	4	4	4	4	4	5	5	0	4
48	38	Parent / Padre/Madre						pre-op	uni	2	White (5)	NOT Hispanic or Latino (2)	5	2	2	4	5	Medical staff (2)	4	4	4	4	4	4	2	3	4	4	4	4	2	4
3	1	Patient / Paciente						Autologous	uni	3	Prefer not to Answer	Hispanic or Lati2	4	2	2	2	4	My doctor	4	3	3	2	2	4	2	4	4	4	4	3	2	3
6	4	Parent / Padre/Madre						Autologous	bi	L3R1	Other	Hispanic or Lati2	3	2	2	3	5	Medical staff	5	4	2	3	3	4	3	4	4	4	4	4	2	4
8	6	Parent / Padre/Madre						Pre-Op	bi	L3R3	White (5)	Hispanic or Lati2 (1)	3	5	5	4	3	My doctor (1)	3	4	4	4	4	4	2	3	4	4	3	3	1	4
9	7	Parent / Padre/Madre						Autologous	uni	3	Other (7)	Hispanic or Lati2 (1)	5	2	2	3	5	Medical Staff (2)	4	4	2	3	4	4	2	4	4	4	4	3	2	3
11	9	Parent / Padre/Madre						Pre-Op	uni	3	Prefer 2t to Answer	Hispanic or Lati2	5	2	2	3	5	Medical staff	4	4	2	2	2	4	2	3	3	3	4	3	2	3
13	10	Parent / Padre/Madre						Pre-Op	uni	4	Other	Hispanic or Lati2	4	2	3	3	4	Medical staff	4	4	4	2	3	4	2	4	4	4	4	4	2	4
14	11	Patient / Paciente						post-op	bi	4	More than one race (6)	Hispanic or Lati2 (1)	3	1	2	3	3	Medical Staff (2)	3	3	2	2	2	3	2	3	3	4	4	2	2	2
17	13	Parent / Padre/Madre						pre-op	bi	L3R2	White	NOT Hispanic or Lati2	3	2	2	2	3	My doctor	4	4	4	4	4	3	2	3	4	4	4	3	2	4
25	15	Parent / Padre/Madre						Pre-Op	uni	3	Prefer 2t to Answer	Hispanic or Lati2	3	2	2	4	4	Medical staff	4	4	2	2	3	4	3	4	4	4	4	3	2	4
26	16	Parent / Padre/Madre						Pre-Op	uni	3	White	NOT Hispanic or Lati2	5	4	3	4	5	Internet	5	5	5	4	4	5	3	4	4	4	5	4	2	5
27	17	Parent / Padre/Madre						Pre-Op	uni	4	Other	Hispanic or Lati2	3	1	1	4	3	Medical staff	5	4	4	4	4	3	2	4	4	4	4	4	2	3
28	18	Parent / Padre/Madre						Pre-Op	uni	3	Blanca	Hispa2 o Lati2/a	3	2	2	2	5	Not Applicable	5	5	4	4	4	4	4	4	4	4	4	2	2	4
29	19	Parent / Padre/Madre						Pre-Op	bi	L1R3	White	NOT Hispanic or Lati2	5	2	2	3	4	My doctor	5	4	4	4	4	4	2	3	4	4	4	2	2	4
30	20	Parent / Padre/Madre						Pre-Op	uni	3	Asian	NOT Hispanic or Latino	3	3	3	3	4	My doctor (1)	4	4	4	2	4	4	3	3	4	4	4	4	2	3
31	21	Parent / Padre/Madre						Medpor	uni	3	Other	Hispanic or Latino	5	4	3	4	5	My doctor (1)	4	2	4	2	4	4	3	4	4	4	4	4	3	3
34	24	Patient / Paciente						Pre-Op	uni	3	Other	NOT Hispanic or Lati2	3	2	2	2	4	Medical Staff (2)	5	4	3	3	3	5	2	4	4	3	5	4	4	5
35	25	Parent / Padre/Madre						Pre-Op	bi	L3R3	White	NOT Hispanic or Lati2	5	4	3	4	5	My doctor (1)	5	3	4	4	3	4	2	3	4	4	3	5	2	3
38	28	Parent / Padre/Madre						Pre-Op	uni	3	Other	Hispanic or Latino (1)	3	2	2	2	3	Medical staff (2)	3	4	3	4	4	3	2	3	4	4	4	3	2	4
41	31	Parent / Padre/Madre						Pre-Op	bi	L3R4	Other	Hispanic or Latino (1)	3	2	2	3	3	Medical staff (2)	3	4	4	4	4	3	3	3	3	4	4	5	2	2
42	32	Parent / Padre/Madre						Pre-Op	uni	3	Other	Hispanic or Latino (1)	3	1	1	4	3	Medical staff (2)	3	4	4	4	4	3	2	2	4	4	4	2	2	4
43	33	Patient / Paciente						Autologous	uni	3	Asian	NOT Hispanic or Lati2	3	1	1	2	3	Medical Staff (2)	3	4	2	2	2	4	2	3	4	3	5	3	2	4
45	35	Patient / Paciente						Post-Op	uni	3	Prefer Not to Answer	Prefer Not to Answer (3)	3	1	1	2	3	Medical Staff (2)	4	3	4	2	2	3	2	3	3	4	4	4	4	4
47	37	Parent / Padre/Madre						post-op	uni	3	Other	Hispanic or Latino (1)	4	2	4	4	4	Medical staff (2)	4	4	2	4	4	4	2	4	4	4	4	4	2	4
49	39	Parent / Padre/Madre						post-op	uni	3	Prefer not to Answer	Hispano o Latino/a (1)	3	2	2	1	3	My Doctor	3	2	4	4	3	2	0	0	2	3	4	0	2	2
50	40	Parent / Padre/Madre						pre-op	bi	L1R3	Prefer Not to Answer (8)	Hispanic or Latino (1)	4	2	2	5	3	Medical staff (2)	4	4	5	2	5	3	3	2	3	3	5	5	2	3
t-Test: Two-Sample Assuming Equal Variances				t-Test: Two-Sample Assuming Equal Variances							t-Test: Two-Sample Assuming Equal Variances				t-Test: Two-Sample Assuming Equal Variances				t-Test: Two-Sample Assuming Equal Variances				t-Test: Two-Sample Assuming Equal Variances				t-Test: Two-Sample Assuming Equal Variances				t-Test: Two-Sample Assuming Equal Variances				t-Test: Two-Sample Assuming Equal Variances
	Variable 1	Variable 2			Variable 1	Variable 2		Variable 1	Variable 2			Variable 1	Variable 2			Variable 1	Variable 2			Variable 1	Variable 2			Variable 1	Variable 2			Variable 1	Variable 2			Variable 1	Variable 2			Variable 1	Variable 2
Mean	4.18182	3.64		Mean	2.27273	2.2		2.45455	2.24		Mean	3.63636	3.04		Mean	4	3.84		Mean	4.18182	4		Mean	4.09091	3.76		Mean	2.81818	3.4		Mean	2.54545	3.08		Mean	2.72727	3.4
Variance	0.963636	0.74		Variance	0.418182	1.08333		0.672727	0.856667		Variance	1.05455	0.956667		Variance	0.8	0.723333		Variance	0.363636	0.583333		Variance	0.290909	0.523333		Variance	1.36364	1		Variance	1.07273	0.91		Variance	0.618182	0.75
Observations	11	25		Observations	11	25		11	25		Observations	11	25		Observations	11	25		Observations	11	25		Observations	11	25		Observations	11	25		Observations	11	25		Observations	11	25
Pooled Variance	0.805775			Pooled Variance	0.887701			0.802567			Pooled Variance	0.985455			Pooled Variance	0.745882			Pooled Variance	0.518717			Pooled Variance	0.454973			Pooled Variance	1.10695			Pooled Variance	0.957861			Pooled Variance	0.71123
Hypothesized Mean Difference	0			Hypothesized Mean Difference	0			0			Hypothesized Mean Difference	0			Hypothesized Mean Difference	0			Hypothesized Mean Difference	0			Hypothesized Mean Difference	0			Hypothesized Mean Difference	0			Hypothesized Mean Difference	0			Hypothesized Mean Difference	0
df	34			df	34			34			df	34			df	34			df	34			df	34			df	34			df	34			df	34
t Stat	1.66825			t Stat	0.213343			0.661902			t Stat	1.66038			t Stat	0.512035			t Stat	0.69773			t Stat	1.35591			t Stat	-1.5284			t Stat	-1.50955			t Stat	-2.2047
P(T<=t) one-tail	0.0522255			P(T<=t) one-tail	0.416167			0.256248			P(T<=t) one-tail	0.053017			P(T<=t) one-tail	0.305968			P(T<=t) one-tail	0.245045			P(T<=t) one-tail	0.0920328			P(T<=t) one-tail	0.0678317			P(T<=t) one-tail	0.0701978			P(T<=t) one-tail	0.0171709
t Critical one-tail	1.69092			t Critical one-tail	1.69092			1.69092			t Critical one-tail	1.69092			t Critical one-tail	1.69092			t Critical one-tail	1.69092			t Critical one-tail	1.69092			t Critical one-tail	1.69092			t Critical one-tail	1.69092			t Critical one-tail	1.69092
P(T<=t) two-tail	0.104451			P(T<=t) two-tail	0.832333			0.512495			P(T<=t) two-tail	0.106034			P(T<=t) two-tail	0.611936			P(T<=t) two-tail	0.49009			P(T<=t) two-tail	0.184066			P(T<=t) two-tail	0.135663			P(T<=t) two-tail	0.140396			P(T<=t) two-tail	0.0343418
t Critical two-tail	2.03224			t Critical two-tail	2.03224			2.03224			t Critical two-tail	2.03224			t Critical two-tail	2.03224			t Critical two-tail	2.03224			t Critical two-tail	2.03224			t Critical two-tail	2.03224			t Critical two-tail	2.03224			t Critical two-tail	2.03224
t-Test: Two-Sample Assuming Equal Variances				t-Test: Two-Sample Assuming Equal Variances							t-Test: Two-Sample Assuming Equal Variances				t-Test: Two-Sample Assuming Equal Variances				t-Test: Two-Sample Assuming Equal Variances				t-Test: Two-Sample Assuming Equal Variances				t-Test: Two-Sample Assuming Equal Variances				t-Test: Two-Sample Assuming Equal Variances
	Variable 1	Variable 2			Variable 1	Variable 2		Variable 1	Variable 2			Variable 1	Variable 2			Variable 1	Variable 2			Variable 1	Variable 2			Variable 1	Variable 2			Variable 1	Variable 2			Variable 1	Variable 2
Mean	3.63636	3.68		Mean	2.63636	2.28		3.63636	3.24		Mean	3.72727	3.72		Mean	4.09091	3.8		Mean	4.36364	4.08		Mean	4	3.32		Mean	1.81818	2.16		Mean	3.36364	3.52
Variance	0.454545	0.476667		Variance	1.05455	0.543333		0.254545	0.856667		Variance	0.618182	0.293333		Variance	0.0909091	0.166667		Variance	0.254545	0.243333		Variance	0.4	1.31		Variance	0.363636	0.39		Variance	0.654545	0.676667
Observations	11	25		Observations	11	25		11	25		Observations	11	25		Observations	11	25		Observations	11	25		Observations	11	25		Observations	11	25		Observations	11	25
Pooled Variance	0.47016			Pooled Variance	0.69369			0.679572			Pooled Variance	0.388877			Pooled Variance	0.144385			Pooled Variance	0.246631			Pooled Variance	1.04235			Pooled Variance	0.382246			Pooled Variance	0.67016
Hypothesized Mean Difference	0			Hypothesized Mean Difference	0			0			Hypothesized Mean Difference	0			Hypothesized Mean Difference	0			Hypothesized Mean Difference	0			Hypothesized Mean Difference	0			Hypothesized Mean Difference	0			Hypothesized Mean Difference	0
df	34			df	34			34			df	34			df	34			df	34			df	34			df	34			df	34
t Stat	-0.17589			t Stat	1.18257			1.3289			t Stat	0.0322334			t Stat	2.11598			t Stat	1.57853			t Stat	1.84084			t Stat	-1.52805			t Stat	-0.527912
P(T<=t) one-tail	0.430712			P(T<=t) one-tail	0.122592			0.096366			P(T<=t) one-tail	0.487237			P(T<=t) one-tail	0.0208742			P(T<=t) one-tail	0.0618518			P(T<=t) one-tail	0.0371926			P(T<=t) one-tail	0.0678749			P(T<=t) one-tail	0.300495
t Critical one-tail	1.69092			t Critical one-tail	1.69092			1.69092			t Critical one-tail	1.69092			t Critical one-tail	1.69092			t Critical one-tail	1.69092			t Critical one-tail	1.69092			t Critical one-tail	1.69092			t Critical one-tail	1.69092
P(T<=t) two-tail	0.861424			P(T<=t) two-tail	0.245185			0.192732			P(T<=t) two-tail	0.974474			P(T<=t) two-tail	0.0417485			P(T<=t) two-tail	0.123704			P(T<=t) two-tail	0.0743853			P(T<=t) two-tail	0.13575			P(T<=t) two-tail	0.600989
t Critical two-tail	2.03224			t Critical two-tail	2.03224			2.03224			t Critical two-tail	2.03224			t Critical two-tail	2.03224			t Critical two-tail	2.03224			t Critical two-tail	2.03224			t Critical two-tail	2.03224			t Critical two-tail	2.03224

## Sheet: Uni V. Bi Lateral
Record ID	Pt Nmbr	Are you a patient or a parent? ¿Es un paciente o padre/madre?	Patient's First Name:	Patient's Last Name:	Gender of Surveyor	Pt Age	Patient's Medical Record Number:	Autologous vs Allograft	uni vs bi lateral	Grade	Race of the Surveyor	Ethnicity of Surveyor:	How comfortable do you feel about new tech2logy being used in surgeries?	Have you heard of 'Tissue Engineering' before today?	Did you k2w what 'Tissue Engineering' is before today?	Do you understand how Tissue Engineering could be used to fix body parts?	How do you feel about using Tissue Engineering for your child's ear reconstruction?	Where did you learn about Tissue Engineering?	Do you think Tissue Engineering is a good idea for medicine/surgery?	Are you interested in learning more about Tissue Engineering?	Have you looked up information about 'Microtia' or 'A2tia' on your own? (Explanation: Microtia/A2tia are ear ab2rmalities.)	Do you understand how microtia/a2tia occurs when a baby is born?	Do you k2w the different ways doctors fix microtia/a2tia?	Are you interested in Tissue Engineering to fix your child's ear?	Besides surgery in general, do you have any worries about using Tissue Engineering for ear fixing?	Would you choose Tissue Engineering over other ways to fix the ear?	Would you believe a doctor who says Tissue Engineering would help fix your child's ear?	Would you trust information that shows Tissue Engineering worked well for other children?	Would you want to see pictures of other kid's results before choosing Tissue Engineering for your child?	Would the cost of Tissue Engineering for your child's ear be a big part of your decision to choose Tissue Engineering?	Would there be a cultural reason as to why you may 2t choose Tissue Engineering?	Would you seek out and travel to a hospital that offers Tissue Engineering?
3	1	Patient / Paciente						Autologous	uni	3	Prefer not to Answer	Hispanic or Lati2	4	2	2	2	4	My doctor	4	3	3	2	2	4	2	4	4	4	4	3	2	3
4	2	Parent / Padre/Madre						Pre-Op	uni	1	Other	Hispanic or Lati2	4	2	2	2	4	Medical staff	4	4	2	2	2	4	2	4	4	4	4	4	2	3
5	3	Parent / Padre/Madre						allograft	uni	2	Other	Hispanic or Lati2	4	2	2	5	4	Medical staff	5	4	2	1	3	5	2	4	3	4	5	4	2	2
7	5	Parent / Padre/Madre						Pre-Op	uni	2	Other	Hispanic or Lati2	5	3	3	5	5	My doctor	5	5	4	4	3	3	5	4	5	4	5	5	2	3
9	7	Parent / Padre/Madre						Autologous	uni	3	Other (7)	Hispanic or Lati2 (1)	5	2	2	3	5	Medical Staff (2)	4	4	2	3	4	4	2	4	4	4	4	3	2	3
10	8	Parent / Padre/Madre						Autologous	uni	2	Prefer 2t to Answer	Hispanic or Lati2	2	2	2	2	3	Medical staff	3	4	2	2	2	3	3	3	4	4	4	3	2	2
11	9	Parent / Padre/Madre						Pre-Op	uni	3	Prefer 2t to Answer	Hispanic or Lati2	5	2	2	3	5	Medical staff	4	4	2	2	2	4	2	3	3	3	4	3	2	3
13	10	Parent / Padre/Madre						Pre-Op	uni	4	Other	Hispanic or Lati2	4	2	3	3	4	Medical staff	4	4	4	2	3	4	2	4	4	4	4	4	2	4
18	14	Parent / Padre/Madre						pre-op	uni	2	White	Hispanic or Lati2	5	2	2	4	3	Medical staff	4	4	4	2	3	3	3	3	2	4	4	3	2	4
25	15	Parent / Padre/Madre						Pre-Op	uni	3	Prefer 2t to Answer	Hispanic or Lati2	3	2	2	4	4	Medical staff	4	4	2	2	3	4	3	4	4	4	4	3	2	4
26	16	Parent / Padre/Madre						Pre-Op	uni	3	White	NOT Hispanic or Lati2	5	4	3	4	5	Internet	5	5	5	4	4	5	3	4	4	4	5	4	2	5
27	17	Parent / Padre/Madre						Pre-Op	uni	4	Other	Hispanic or Lati2	3	1	1	4	3	Medical staff	5	4	4	4	4	3	2	4	4	4	4	4	2	3
28	18	Parent / Padre/Madre						Pre-Op	uni	3	Blanca	Hispa2 o Lati2/a	3	2	2	2	5	Not Applicable	5	5	4	4	4	4	4	4	4	4	4	2	2	4
30	20	Parent / Padre/Madre						Pre-Op	uni	3	Asian	NOT Hispanic or Latino	3	3	3	3	4	My doctor (1)	4	4	4	2	4	4	3	3	4	4	4	4	2	3
31	21	Parent / Padre/Madre						Medpor	uni	3	Other	Hispanic or Latino	5	4	3	4	5	My doctor (1)	4	2	4	2	4	4	3	4	4	4	4	4	3	3
33	23	Parent / Padre/Madre						post-op	uni	2	Prefer Not to Answer	Hispanic or Latino (1)	5	2	2	3	5	Medical staff (2)	4	4	2	2	2	4	2	4	4	4	4	4	2	3
34	24	Patient / Paciente						Pre-Op	uni	3	Other	NOT Hispanic or Lati2	3	2	2	2	4	Medical Staff (2)	5	4	3	3	3	5	2	4	4	3	5	4	4	5
36	26	Patient / Paciente						Pre-Op	uni	1	Other	Hispanic or Latino (1)	4	2	2	4	3	Medical Staff (2)	4	3	4	3	2	3	2	4	3	4	4	4	2	4
37	27	Parent / Padre/Madre						Pre-Op	uni	2	Other	Hispanic or Latino (1)	3	2	4	4	3	Internet (4)	4	4	4	4	4	3	2	3	4	4	4	4	2	4
38	28	Parent / Padre/Madre						Pre-Op	uni	3	Other	Hispanic or Latino (1)	3	2	2	2	3	Medical staff (2)	3	4	3	4	4	3	2	3	4	4	4	3	2	4
42	32	Parent / Padre/Madre						Pre-Op	uni	3	Other	Hispanic or Latino (1)	3	1	1	4	3	Medical staff (2)	3	4	4	4	4	3	2	2	4	4	4	2	2	4
43	33	Patient / Paciente						Autologous	uni	3	Asian	NOT Hispanic or Lati2	3	1	1	2	3	Medical Staff (2)	3	4	2	2	2	4	2	3	4	3	5	3	2	4
44	34	Patient / Paciente						Post-Op	uni		Other	Hispanic or Latino (1)	5	3	2	3	3	Medical Staff (2)	4	4	2	3	3	5	3	5	5	3	5	3	3	4
45	35	Patient / Paciente						Post-Op	uni	3	Prefer Not to Answer	Prefer Not to Answer (3)	3	1	1	2	3	Medical Staff (2)	4	3	4	2	2	3	2	3	3	4	4	4	4	4
46	36	Parent / Padre/Madre						post-op	uni		Other	Hispanic or Latino (1)	5	5	5	5	5	My doctor (1)	5	5	5	5	5	5	2	5	5	5	4	4	2	4
47	37	Parent / Padre/Madre						post-op	uni	3	Other	Hispanic or Latino (1)	4	2	4	4	4	Medical staff (2)	4	4	2	4	4	4	2	4	4	4	4	4	2	4
48	38	Parent / Padre/Madre						pre-op	uni	2	White (5)	NOT Hispanic or Latino (2)	5	2	2	4	5	Medical staff (2)	4	4	4	4	4	4	2	3	4	4	4	4	2	4
49	39	Parent / Padre/Madre						post-op	uni	3	Prefer not to Answer	Hispano o Latino/a (1)	3	2	2	1	3	My Doctor	3	2	4	4	3	2	0	0	2	3	4	0	2	2
6	4	Parent / Padre/Madre						Autologous	bi	L3R1	Other	Hispanic or Lati2	3	2	2	3	5	Medical staff	5	4	2	3	3	4	3	4	4	4	4	4	2	4
8	6	Parent / Padre/Madre						Pre-Op	bi	L3R3	White (5)	Hispanic or Lati2 (1)	3	5	5	4	3	My doctor (1)	3	4	4	4	4	4	2	3	4	4	3	3	1	4
14	11	Patient / Paciente						post-op	bi	4	More than one race (6)	Hispanic or Lati2 (1)	3	1	2	3	3	Medical Staff (2)	3	3	2	2	2	3	2	3	3	4	4	2	2	2
16	12	Parent / Padre/Madre						Pre-Op	bi	L2R2	White	Hispanic or Lati2	5	4	4	3	5	Medical staff	5	5	1	2	3	4	2	4	4	5	5	4	2	4
17	13	Parent / Padre/Madre						pre-op	bi	L3R2	White	NOT Hispanic or Lati2	3	2	2	2	3	My doctor	4	4	4	4	4	3	2	3	4	4	4	3	2	4
29	19	Parent / Padre/Madre						Pre-Op	bi	L1R3	White	NOT Hispanic or Lati2	5	2	2	3	4	My doctor	5	4	4	4	4	4	2	3	4	4	4	2	2	4
32	22	Patient / Paciente						Medpor	bi		Other	Hispanic or Latino	5	1	1	5	5	Medical Staff (2)	5	5	5	5	5	4	1	1	5	5	5	1	1	5
35	25	Parent / Padre/Madre						Pre-Op	bi	L3R3	White	NOT Hispanic or Lati2	5	4	3	4	5	My doctor (1)	5	3	4	4	3	4	2	3	4	4	3	5	2	3
39	29	Parent / Padre/Madre						Pre-Op	bi		Other	Hispanic or Latino (1)	5	2	2	2	5	Medical staff (2)	4	4	4	4	4	4	4	2	4	4	4	2	2	4
40	30	Parent / Padre/Madre						Pre-Op	bi	L1R1	Prefer Not to Answer	Hispano o Latino/a (1)	4	2	2	4	4	Personal Médico (2)	4	4	2	2	2	4	4	4	4	4	5	5	0	4
41	31	Parent / Padre/Madre						Pre-Op	bi	L3R4	Other	Hispanic or Latino (1)	3	2	2	3	3	Medical staff (2)	3	4	4	4	4	3	3	3	3	4	4	5	2	2
50	40	Parent / Padre/Madre						pre-op	bi	L1R3	Prefer Not to Answer (8)	Hispanic or Latino (1)	4	2	2	5	3	Medical staff (2)	4	4	5	2	5	3	3	2	3	3	5	5	2	3
t-Test: Two-Sample Assuming Equal Variances				t-Test: Two-Sample Assuming Equal Variances							t-Test: Two-Sample Assuming Equal Variances				t-Test: Two-Sample Assuming Equal Variances				t-Test: Two-Sample Assuming Equal Variances				t-Test: Two-Sample Assuming Equal Variances				t-Test: Two-Sample Assuming Equal Variances				t-Test: Two-Sample Assuming Equal Variances				t-Test: Two-Sample Assuming Equal Variances
	Variable 1	Variable 2			Variable 1	Variable 2		Variable 1	Variable 2			Variable 1	Variable 2			Variable 1	Variable 2			Variable 1	Variable 2			Variable 1	Variable 2			Variable 1	Variable 2			Variable 1	Variable 2			Variable 1	Variable 2
Mean	3.89286	4		Mean	2.21429	2.41667		2.28571	2.41667		Mean	3.21429	3.41667		Mean	3.92857	4		Mean	4.07143	4.16667		Mean	3.89286	4		Mean	3.25	3.41667		Mean	2.92857	3.33333		Mean	3.17857	3.58333
Variance	0.914021	0.909091		Variance	0.84127	1.53788		0.878307	1.17424		Variance	1.21164	0.992424		Variance	0.73545	0.909091		Variance	0.439153	0.69697		Variance	0.543651	0.363636		Variance	1.08333	1.7197		Variance	1.10582	1.15152		Variance	0.818783	0.992424
Observations	28	12		Observations	28	12		28	12		Observations	28	12		Observations	28	12		Observations	28	12		Observations	28	12		Observations	28	12		Observations	28	12		Observations	28	12
Pooled Variance	0.912594			Pooled Variance	1.04292			0.963972			Pooled Variance	1.14818			Pooled Variance	0.785714			Pooled Variance	0.513784			Pooled Variance	0.491541			Pooled Variance	1.26754			Pooled Variance	1.11905			Pooled Variance	0.869048
Hypothesized Mean Difference	0			Hypothesized Mean Difference	0			0			Hypothesized Mean Difference	0			Hypothesized Mean Difference	0			Hypothesized Mean Difference	0			Hypothesized Mean Difference	0			Hypothesized Mean Difference	0			Hypothesized Mean Difference	0			Hypothesized Mean Difference	0
df	38			df	38			38			df	38			df	38			df	38			df	38			df	38			df	38			df	38
t Stat	-0.32506			t Stat	-0.57436			-0.386563			t Stat	-0.547399			t Stat	-0.23355			t Stat	-0.385088			t Stat	-0.442917			t Stat	-0.429049			t Stat	-1.10896			t Stat	-1.2584
P(T<=t) one-tail	0.373459			P(T<=t) one-tail	0.284555			0.350618			P(T<=t) one-tail	0.293653			P(T<=t) one-tail	0.408294			P(T<=t) one-tail	0.35116			P(T<=t) one-tail	0.330168			P(T<=t) one-tail	0.335155			P(T<=t) one-tail	0.137209			P(T<=t) one-tail	0.107963
t Critical one-tail	1.68595			t Critical one-tail	1.68595			1.68595			t Critical one-tail	1.68595			t Critical one-tail	1.68595			t Critical one-tail	1.68595			t Critical one-tail	1.68595			t Critical one-tail	1.68595			t Critical one-tail	1.68595			t Critical one-tail	1.68595
P(T<=t) two-tail	0.746918			P(T<=t) two-tail	0.569109			0.701236			P(T<=t) two-tail	0.587306			P(T<=t) two-tail	0.816588			P(T<=t) two-tail	0.702319			P(T<=t) two-tail	0.660337			P(T<=t) two-tail	0.67031			P(T<=t) two-tail	0.274418			P(T<=t) two-tail	0.215925
t Critical two-tail	2.02439			t Critical two-tail	2.02439			2.02439			t Critical two-tail	2.02439			t Critical two-tail	2.02439			t Critical two-tail	2.02439			t Critical two-tail	2.02439			t Critical two-tail	2.02439			t Critical two-tail	2.02439			t Critical two-tail	2.02439
t-Test: Two-Sample Assuming Equal Variances				t-Test: Two-Sample Assuming Equal Variances							t-Test: Two-Sample Assuming Equal Variances				t-Test: Two-Sample Assuming Equal Variances				t-Test: Two-Sample Assuming Equal Variances				t-Test: Two-Sample Assuming Equal Variances				t-Test: Two-Sample Assuming Equal Variances				t-Test: Two-Sample Assuming Equal Variances
	Variable 1	Variable 2			Variable 1	Variable 2		Variable 1	Variable 2			Variable 1	Variable 2			Variable 1	Variable 2			Variable 1	Variable 2			Variable 1	Variable 2			Variable 1	Variable 2			Variable 1	Variable 2
Mean	3.78571	3.66667		Mean	2.35714	2.5		3.53571	2.91667		Mean	3.82143	3.83333		Mean	3.85714	4.08333		Mean	4.21429	4.16667		Mean	3.42857	3.41667		Mean	2.21429	1.66667		Mean	3.53571	3.58333
Variance	0.619048	0.242424		Variance	0.756614	0.818182		0.924603	0.810606		Variance	0.522487	0.333333		Variance	0.201058	0.265152		Variance	0.174603	0.515152		Variance	0.920635	2.08333		Variance	0.322751	0.424242		Variance	0.628307	0.810606
Observations	28	12		Observations	28	12		28	12		Observations	28	12		Observations	28	12		Observations	28	12		Observations	28	12		Observations	28	12		Observations	28	12
Pooled Variance	0.510025			Pooled Variance	0.774436			0.891604			Pooled Variance	0.467732			Pooled Variance	0.219612			Pooled Variance	0.273183			Pooled Variance	1.25721			Pooled Variance	0.35213			Pooled Variance	0.681078
Hypothesized Mean Difference	0			Hypothesized Mean Difference	0			0			Hypothesized Mean Difference	0			Hypothesized Mean Difference	0			Hypothesized Mean Difference	0			Hypothesized Mean Difference	0			Hypothesized Mean Difference	0			Hypothesized Mean Difference	0
df	38			df	38			38			df	38			df	38			df	38			df	38			df	38			df	38
t Stat	0.483131			t Stat	-0.470488			1.90011			t Stat	-0.0504501			t Stat	-1.3989			t Stat	0.264054			t Stat	0.0307721			t Stat	2.67465			t Stat	-0.167233
P(T<=t) one-tail	0.315888			P(T<=t) one-tail	0.320348			0.0325134			P(T<=t) one-tail	0.480014			P(T<=t) one-tail	0.0849764			P(T<=t) one-tail	0.396582			P(T<=t) one-tail	0.487806			P(T<=t) one-tail	0.00548531			P(T<=t) one-tail	0.434037
t Critical one-tail	1.68595			t Critical one-tail	1.68595			1.68595			t Critical one-tail	1.68595			t Critical one-tail	1.68595			t Critical one-tail	1.68595			t Critical one-tail	1.68595			t Critical one-tail	1.68595			t Critical one-tail	1.68595
P(T<=t) two-tail	0.631775			P(T<=t) two-tail	0.640696			0.0650269			P(T<=t) two-tail	0.960028			P(T<=t) two-tail	0.169953			P(T<=t) two-tail	0.793165			P(T<=t) two-tail	0.975612			P(T<=t) two-tail	0.0109706			P(T<=t) two-tail	0.868073
t Critical two-tail	2.02439			t Critical two-tail	2.02439			2.02439			t Critical two-tail	2.02439			t Critical two-tail	2.02439			t Critical two-tail	2.02439			t Critical two-tail	2.02439			t Critical two-tail	2.02439			t Critical two-tail	2.02439

[truncated: 9 more sheets: Cost+ V. Cost-, Culture+ V. Culture-, Travel+ V. Travel-, Worries+ V. Worries-, TE+ V. TE-, Trust+ V. Trust-, Compiled Data Analysis, Demographic Data, Sheet1]
